# Supplementary material for: Gene expression analysis of flax seed development
Source: BMC Plant Biol. 2011 Apr 29;11:74. doi: 10.1186/1471-2229-11-74 (PMC3107784; doi:10.1186/1471-2229-11-74)
Supplement: Additional File 1 — Number of ESTs representing flax unigenes distributed across 13 libraries. Annotation of these unigenes was based on the Arabidopsis genome. [file 1471-2229-11-74-S1.XLS]

## Sheet: FLAX UNIGENES
Additional File 1: Number of ESTs representing Flax unigenes distributed across 13 libraries. Annotation of these unigenes was based on the Arabidopsis genome.
	Tissue library (# ESTs)
Unigene name	GE	HE	TE	CE	ME	EN	GC	TC	ES	LE	ST	PS	FL	Total	At Gene ID	At gene name	Annotation/function
Contig199	0	0	0	0	0	0	0	0	0	0	0	0	362	362	At3g13390	SKU5 Similar 11	sks11 (SKU5 Similar 11); copper ion binding / oxidoreductase
Contig2816	87	21	24	0	33	9	18	121	0	49	4	1	229	596	At5g17920	ATCIMS|ATMETS|COBALAMIN-INDEPENDENT METHIONINE SYNTHASE|MPI7.60|MPI7_60	ATMS1; 5-methyltetrahydropteroyltriglutamate-homocysteine S-methyltransferase/ copper ion binding / methionine synthase
LUSFL1AD_Contig32	0	0	0	0	0	0	0	0	0	0	0	0	134	134	At5g01750	T20L15.20|T20L15_20	hypothetical protein
Contig223	0	0	0	0	0	0	0	0	0	0	0	0	99	99	At1g55570	SKU5 Similar 12|T5A14.1|T5A14_1	sks12 (SKU5 Similar 12); copper ion binding / oxidoreductase
LUSFL1AD_Contig475	0	0	0	0	0	0	0	0	0	0	0	0	93	93	-	-	-
Contig210	0	1	0	0	0	0	0	0	0	0	0	0	71	72	-	-	-
LUSFL1AD_Contig522	0	0	0	0	0	0	0	0	0	0	0	0	70	70	At5g64790	MXK3.1|MXK3_1	glycosyl hydrolase family 17 protein
Contig1776	0	1	1	0	0	0	0	0	0	7	1	0	48	58	At2g39290	PGPS1|PGS1|PHOSPHATIDYLGLYCEROLPHOSPHATE SYNTHASE 1|T16B24.7|T16B24_7	PGP1 (PHOSPHATIDYLGLYCEROLPHOSPHATE SYNTHASE 1); CDP-alcohol phosphatidyltransferase/ CDP-diacylglycerol-glycerol-3-phosphate 3-phosphatidyltransferase
Contig10555	8	3	5	2	16	1	4	0	88	81	34	0	45	287	-	-	-
Contig5692	0	0	0	0	0	0	1	0	0	0	0	1	43	45	At1g22380	UDP-glucosyl transferase 85A3	AtUGT85A3 (UDP-glucosyl transferase 85A3); glucuronosyltransferase/ transcription factor/ transferase
Contig9068	0	0	0	1	0	0	0	0	0	1	0	0	42	44	At2g39290	PGPS1|PGS1|PHOSPHATIDYLGLYCEROLPHOSPHATE SYNTHASE 1|T16B24.7|T16B24_7	PGP1 (PHOSPHATIDYLGLYCEROLPHOSPHATE SYNTHASE 1); CDP-alcohol phosphatidyltransferase/ CDP-diacylglycerol-glycerol-3-phosphate 3-phosphatidyltransferase
Contig5913	0	0	0	0	0	0	0	0	0	0	0	0	40	40	At2g26450	T9J22.12|T9J22_12	pectinesterase family protein
LUSFL1AD_Contig84	0	0	0	0	0	0	0	0	0	0	0	0	39	39	At5g01750	T20L15.20|T20L15_20	hypothetical protein
Contig202	0	1	0	0	0	0	0	0	0	0	0	0	38	39	At3g01270	T22N4.10|T22N4_10|T4P13.4|T4P13_4	pectate lyase family protein
Contig211	0	0	0	0	0	0	0	0	0	0	0	0	38	38	At2g18280	T30D6.21|T30D6_21|TUBBY LIKE PROTEIN 2	AtTLP2 (TUBBY LIKE PROTEIN 2); phosphoric diester hydrolase/ transcription factor
Contig5265	9	12	16	40	34	8	17	65	12	3	37	7	36	296	At3g62290	ADP-ribosylation factor A1E	ATARFA1E (ADP-ribosylation factor A1E); GTP binding / phospholipase activator/ protein binding
Contig83	0	0	1	0	0	0	1	0	4	0	0	0	36	42	At4g12510	T1P17.100|T1P17_100	protease inhibitor/seed storage/lipid transfer protein (LTP) family protein
LUSFL1AD_Contig36	0	0	0	0	0	0	0	0	0	0	0	0	36	36	At5g59310	LIPID TRANSFER PROTEIN 4|MNC17.4|MNC17_4	LTP4 (LIPID TRANSFER PROTEIN 4); lipid binding
Contig190	0	0	0	0	0	0	0	0	1	0	0	0	33	34	At2g24370	T28I24.10|T28I24_10	ATP binding / kinase/ protein kinase/ protein serine/threonine kinase
Contig192	0	1	0	0	0	0	0	0	0	0	0	0	33	34	At4g33230	F4I10.160|F4I10_160	pectinesterase family protein
LUSFL1AD_Contig189	0	0	0	0	0	0	0	0	0	0	0	0	32	32	At4g13450	T9E8.190|T9E8_190	universal stress protein (USP) family protein
LUSFL1AD_Contig240	0	0	0	0	0	0	0	0	0	0	0	0	32	32	At3g20820	-	leucine-rich repeat family protein
LUSFL1AD_Contig362	0	0	0	0	0	0	0	0	0	0	0	0	31	31	At1g66200	F15E12.14|F15E12_14|GLUTAMINE SYNTHETASE	ATGSR2; copper ion binding / glutamate-ammonia ligase
Contig187	0	0	0	0	0	0	0	0	0	0	0	0	28	28	At5g49180	K21P3.5|K21P3_5	pectinesterase family protein
LUSFL1AD_Contig194	0	0	0	0	0	0	0	0	0	0	0	0	28	28	At4g13560	T6G15.110|T6G15_110|unfertilized embryo sac 15	UNE15 (unfertilized embryo sac 15)
LUSFL1AD_Contig154	0	0	0	0	0	0	0	0	0	0	0	0	27	27	At3g11690	-	hypothetical protein
Contig11195	1	0	0	0	0	0	1	0	4	8	4	0	26	44	At2g39290	PGPS1|PGS1|PHOSPHATIDYLGLYCEROLPHOSPHATE SYNTHASE 1|T16B24.7|T16B24_7	PGP1 (PHOSPHATIDYLGLYCEROLPHOSPHATE SYNTHASE 1); CDP-alcohol phosphatidyltransferase/ CDP-diacylglycerol-glycerol-3-phosphate 3-phosphatidyltransferase
Contig189	0	0	0	0	0	0	0	0	0	0	0	0	25	25	At2g18280	T30D6.21|T30D6_21|TUBBY LIKE PROTEIN 2	AtTLP2 (TUBBY LIKE PROTEIN 2); phosphoric diester hydrolase/ transcription factor
LUSFL1AD_Contig370	0	0	0	0	0	0	0	0	0	0	0	0	25	25	-	-	-
Contig1005	0	0	1	1	1	0	0	0	14	11	24	4	24	80	At4g35220	F23E12.220|F23E12_220	cyclase family protein
Contig2406	3	2	3	1	4	2	11	3	0	0	2	0	24	55	At5g44790	HMA7|K23L20.14|K23L20_14|RESPONSIVE-TO-ANTAGONIST 1	RAN1 (RESPONSIVE-TO-ANTAGONIST 1); ATPase
Contig779	439	45	6	4	81	15	0	51	26	12	27	0	22	728	-	-	-
LUSFL1AD_Contig38	0	0	0	0	0	0	0	0	0	0	0	0	22	22	At3g43860	Arabidopsis thaliana Glycosyl Hydrolase 9A4	AtGH9A4 (Arabidopsis thaliana Glycosyl Hydrolase 9A4); catalytic/ hydrolase
Contig227	0	0	0	0	0	0	4	0	0	0	0	0	21	25	At1g67290	F1N21.11	glyoxal oxidase-related
LUSFL1AD_Contig417	0	0	0	0	0	0	0	0	0	0	0	0	21	21	At2g26450	T9J22.12|T9J22_12	pectinesterase family protein
Contig4991	0	0	1	0	2	0	3	1	0	0	1	1	20	29	At1g05010	1-AMINOCYCLOPROPANE-1-CARBOXYLATE OXIDASE|ACO4|EAT1|ETHYLENE-FORMING ENZYME|T7A14.12|T7A14_12|ethylene forming enzyme	EFE (ETHYLENE-FORMING ENZYME); 1-aminocyclopropane-1-carboxylate oxidase
LUSFL1AD_Contig94	0	0	0	0	0	0	0	0	0	0	0	0	18	18	-	-	-
LUSFL1AD_Contig283	0	0	0	0	0	0	0	0	0	0	0	0	17	17	At2g26850	F12C20.11|F12C20_11	F-box family protein
LUSFL1AD_Contig312	0	0	0	0	0	0	0	0	0	0	0	0	17	17	At2g31500	T28P16.1	CPK24; ATP binding / calcium ion binding / calmodulin-dependent protein kinase/ kinase/ protein kinase/ protein serine/threonine kinase
LUSFL1AD_Contig491	0	0	0	0	0	0	0	0	0	0	0	0	17	17	At4g33355	-	lipid binding
LUSFL1AD_Contig225	0	0	0	0	0	0	0	0	0	0	0	0	16	16	At5g35380	T26D22.11|T26D22_11	protein kinase family protein
Contig3907	0	0	2	0	0	0	0	0	0	0	0	0	15	17	At5g44790	HMA7|K23L20.14|K23L20_14|RESPONSIVE-TO-ANTAGONIST 1	RAN1 (RESPONSIVE-TO-ANTAGONIST 1); ATPase
Contig184	0	0	0	0	0	0	0	0	0	0	0	0	15	15	At3g14040	-	exopolygalacturonase / galacturan 1
LUSFL1AD_Contig141	0	0	0	0	0	0	0	0	0	0	0	0	15	15	-	-	-
LUSFL1AD_Contig69	0	0	0	0	0	0	0	0	0	0	0	0	15	15	At1g71890	ATSUC5|F17M19.4|F17M19_4|SUCROSE-PROTON SYMPORTER 5	SUC5; carbohydrate transmembrane transporter/ sucrose:hydrogen symporter/ sugar:hydrogen symporter
Contig1947	1	1	0	2	1	0	1	1	0	3	5	0	14	29	At5g16110	-	hypothetical protein
LUSFL1AD_Contig177	0	0	0	0	0	0	0	0	0	0	0	0	14	14	At2g26450	T9J22.12|T9J22_12	pectinesterase family protein
LUSFL1AD_Contig257	0	0	0	0	0	0	0	0	0	0	0	0	13	13	At5g27870	F14I23.30|F14I23_30	pectinesterase family protein
LUSFL1AD_Contig305	0	0	0	0	0	0	0	0	0	0	0	0	13	13	-	-	-
LUSFL1AD_Contig391	0	0	0	0	0	0	0	0	0	0	0	0	13	13	-	-	-
Contig1861	0	4	5	0	12	0	6	10	20	6	0	5	12	80	At1g19910	ATVHA-C2|AVA-2PE|F6F9.3|F6F9_3|VACUOLAR H+-PUMPING ATPASE 16 KDA PROTEOLIPID|VACUOLAR-TYPE H+ ATPASE C2	AVA-P2; ATPase/ proton-transporting ATPase
Contig5795	0	0	1	0	0	0	0	0	8	1	0	1	12	23	At5g13870	ENDOXYLOGLUCAN TRANSFERASE|ENDOXYLOGLUCAN TRANSFERASE A4|MAC12.33|MAC12_33	EXGT-A4 (ENDOXYLOGLUCAN TRANSFERASE A4); hydrolase
Contig213	0	1	1	0	0	0	0	0	1	0	0	0	12	15	At3g20820	-	leucine-rich repeat family protein
LUSFL1AD_Contig349	0	0	0	0	0	0	0	0	0	0	0	0	12	12	At1g65680	ARABIDOPSIS THALIANA EXPANSIN B2|ATHEXP BETA 1.4|EXPANSIN B2|EXPB2|F1E22.6	ATEXPB2 (ARABIDOPSIS THALIANA EXPANSIN B2)
LUSFL1AD_Contig422	0	0	0	0	0	0	0	0	0	0	0	0	12	12	At2g28320	T1B3.16|T1B3_16	pleckstrin homology (PH) domain-containing protein / lipid-binding START domain-containing protein
Contig178	0	0	0	0	11	0	2	3	24	69	189	0	11	309	At1g75390	Arabidopsis thaliana basic leucine-zipper 44|F1B16.8|F1B16_8	AtbZIP44 (Arabidopsis thaliana basic leucine-zipper 44); DNA binding / protein heterodimerization/ transcription factor
Contig3397	6	7	18	70	0	2	2	2	0	8	84	7	11	217	At3g12120	DELTA-12 DESATURASE|FATTY ACID DESATURASE 2	FAD2 (FATTY ACID DESATURASE 2); delta12-fatty acid dehydrogenase/ omega-6 fatty acid desaturase
Contig5810	6	0	0	0	0	0	0	0	1	0	0	15	11	33	At4g10340	CHLOROPHYLL PROTEIN 26|CP 26|CP26|F24G24.140|F24G24_140|LIGHT HARVESTING COMPLEX OF PHOTOSYSTEM II 5	LHCB5 (LIGHT HARVESTING COMPLEX OF PHOTOSYSTEM II 5); chlorophyll binding
Contig203	0	1	0	0	0	0	0	0	0	0	0	0	11	12	At3g51770	ETHYLENE OVERPRODUCER 1|ETHYLENE OVERPRODUCER1	ETO1 (ETHYLENE OVERPRODUCER 1); protein binding
Contig4591	78	27	108	18	12	5	55	25	19	6	23	4	10	390	-	-	-
Contig4777	51	0	37	15	45	16	18	33	4	5	42	2	10	278	-	-	-
Contig2299	0	2	3	0	5	7	4	5	25	0	72	4	10	137	At5g37600	GLN1;1|K12B20.50|K12B20_50	ATGSR1; copper ion binding / glutamate-ammonia ligase
Contig4586	2	3	7	1	11	1	1	3	13	10	9	1	10	72	At1g49760	F14J22.3|F14J22_3|PABP8|POLY(A) BINDING PROTEIN 8	PAB8 (POLY(A) BINDING PROTEIN 8); RNA binding / translation initiation factor
Contig135	0	0	0	0	0	0	6	0	6	1	11	0	10	34	At5g10770	T30N20.40|T30N20_40	chloroplast nucleoid DNA-binding protein
Contig194	0	0	0	0	0	0	0	0	0	6	1	0	10	17	At5g57740	MRI1.10|MRI1_10	XBAT32; protein binding / zinc ion binding
Contig2877	2	0	0	0	0	0	0	0	0	2	2	0	10	16	At1g64230	F22C12.2|F22C12_2|UBIQUITIN-CONJUGATING ENZYME 28|UBIQUITIN-CONJUGATING ENZYME28	ubiquitin-conjugating enzyme
Contig231	0	0	0	0	0	0	0	0	0	0	0	0	10	10	At3g02810	F13E7.25|F13E7_25	protein kinase family protein
LUSFL1AD_Contig184	0	0	0	0	0	0	0	0	0	0	0	0	10	10	At2g31500	T28P16.1	CPK24; ATP binding / calcium ion binding / calmodulin-dependent protein kinase/ kinase/ protein kinase/ protein serine/threonine kinase
LUSFL1AD_Contig511	0	0	0	0	0	0	0	0	0	0	0	0	10	10	At1g30190	T2H7.2|T2H7_2	hypothetical protein
Contig33	0	0	0	0	0	0	2	0	22	0	29	1	9	63	At4g39950	T5J17.120|T5J17_120	CYP79B2; electron carrier/ heme binding / iron ion binding / monooxygenase/ oxygen binding
Contig218	0	5	4	2	1	0	4	4	0	0	1	0	9	30	At4g16695	-	hypothetical protein
Contig14036	1	0	0	1	0	0	0	1	0	1	12	1	9	26	At5g19780	ALPHA TUBULIN|T29J13.200	TUA5; structural constituent of cytoskeleton
Contig6055	0	1	0	0	0	0	0	0	0	6	0	2	9	18	At4g13340	T9E8.80|T9E8_80	leucine-rich repeat family protein / extensin family protein
Contig2485	0	0	0	0	0	0	1	1	0	0	2	0	9	13	At2g36460	F1O11.9|F1O11_9	fructose-bisphosphate aldolase
LUSFL1AD_Contig230	0	0	0	0	0	0	0	0	0	0	0	0	9	9	At1g61290	ATSYP124|SYNTAXIN OF PLANTS 124|T1F9.22|T1F9_22	SYP124 (SYNTAXIN OF PLANTS 124); SNAP receptor
LUSFL1AD_Contig326	0	0	0	0	0	0	0	0	0	0	0	0	9	9	At3g05610	F18C1.12|F18C1_12	pectinesterase family protein
LUSFL1AD_Contig481	0	0	0	0	0	0	0	0	0	0	0	0	9	9	At3g01270	T22N4.10|T22N4_10|T4P13.4|T4P13_4	pectate lyase family protein
LUSFL1AD_Contig508	0	0	0	0	0	0	0	0	0	0	0	0	9	9	At5g27870	F14I23.30|F14I23_30	pectinesterase family protein
LUSFL1AD_Contig65	0	0	0	0	0	0	0	0	0	0	0	0	9	9	At3g52720	A. THALIANA ALPHA CARBONIC ANHYDRASE 1|ALPHA CARBONIC ANHYDRASE 1|ATACA1	ACA1 (ALPHA CARBONIC ANHYDRASE 1); carbonate dehydratase/ zinc ion binding
Contig3176	0	1	6	0	3	0	1	1	0	11	12	0	8	43	-	-	-
Contig8119	0	0	0	0	0	1	0	0	3	2	3	1	8	18	At1g01300	F6F3.10|F6F3_10	aspartyl protease family protein
Contig212	0	0	0	0	0	0	0	0	0	0	0	2	8	10	At3g29180	-	hypothetical protein
Contig228	0	0	2	0	0	0	0	0	0	0	0	0	8	10	At4g32150	ARABIDOPSIS THALIANA VESICLE-ASSOCIATED MEMBRANE PROTEIN 711|F10N7.40|F10N7_40|VAMP711|VESICLE-ASSOCIATED MEMBRANE PROTEIN 711	ATVAMP711 (ARABIDOPSIS THALIANA VESICLE-ASSOCIATED MEMBRANE PROTEIN 711)
Contig5814	0	0	0	0	0	0	0	0	1	0	0	0	8	9	At3g59850	-	polygalacturonase
Contig13989	0	0	0	0	0	0	0	1	0	0	0	0	8	9	At3g23840	-	transferase family protein
LUSFL1AD_Contig159	0	0	0	0	0	0	0	0	0	0	0	0	8	8	At5g19580	T20D1.100|T20D1_100	glyoxal oxidase-related
Contig1329	0	5	10	0	3	7	18	2	0	2	3	0	7	57	At5g42090	MJC20.20|MJC20_20	hypothetical protein
Contig11495	0	0	0	0	0	0	1	1	5	1	4	0	7	19	At1g23330	F26F24.20|F26F24_20	hypothetical protein
Contig1828	0	1	0	0	0	3	0	0	0	2	5	0	7	18	At2g46210	T3F17.14	delta-8 sphingolipid desaturase
Contig1864	0	0	0	0	0	0	0	0	3	8	0	0	7	18	At1g74730	F25A4.30|F25A4_30	hypothetical protein
Contig4901	0	1	1	2	3	1	0	3	0	0	0	0	7	18	At5g54310	ARF-GAP domain 5|MDK4.13|MDK4_13	AGD5 (ARF-GAP domain 5); ARF GTPase activator/ DNA binding / zinc ion binding
Contig5383	1	0	1	0	2	0	0	3	0	0	0	0	7	14	At5g53140	MFH8.8|MFH8_8	protein phosphatase 2C
Contig8971	0	0	0	0	0	0	0	0	0	1	2	0	7	10	At1g22730	T22J18.10|T22J18_10	MA3 domain-containing protein
Contig198	0	0	0	0	1	1	0	0	0	0	0	0	7	9	At3g61600	F15G16.4|POZ/BTB CONTAINING-PROTEIN ATPOB1	ATPOB1; protein binding
Contig5773	0	0	0	0	0	0	0	0	1	0	0	0	7	8	At5g18670	BAM9|T1A4.50|T1A4_50|beta-amylase 9	BMY3; beta-amylase/ catalytic/ cation binding
Contig233	0	1	0	0	0	0	0	0	0	0	0	0	7	8	At2g18470	T30D6.2	protein kinase family protein
LUSFL1AD_Contig413	0	0	0	0	0	0	0	0	0	0	0	0	7	7	At2g33775	ralf-like 19	RALFL19 (ralf-like 19); signal transducer
LUSFL1AD_Contig51	0	0	0	0	0	0	0	0	0	0	0	0	7	7	At3g01270	T22N4.10|T22N4_10|T4P13.4|T4P13_4	pectate lyase family protein
LUSFL1AD_Contig77	0	0	0	0	0	0	0	0	0	0	0	0	7	7	At1g24620	F21J9.28	polcalcin
Contig2358	1	2	5	0	20	0	0	0	145	109	68	2	6	358	At5g01530	F7A7.50|F7A7_50	chlorophyll A-B binding protein CP29 (LHCB4)
Contig11298	6	3	3	2	1	2	3	1	1	1	16	0	6	45	-	-	-
Contig2431	0	0	0	0	0	0	0	0	3	0	20	0	6	29	At5g03690	F17C15.110|F17C15_110	fructose-bisphosphate aldolase
Contig168	0	0	0	0	0	0	0	0	10	7	1	0	6	24	At1g70370	-	BURP domain-containing protein / polygalacturonase
Contig43	1	0	0	3	2	0	0	1	2	0	1	0	6	16	At3g23920	BETA-AMYLASE 1|BETA-AMYLASE 7|BMY7|TR-BAMY	BAM1 (BETA-AMYLASE 1); beta-amylase
Contig7042	0	1	2	2	0	0	1	0	0	1	0	1	6	14	At5g66760	MSN2.16|MSN2_16	SDH1-1; ATP binding / succinate dehydrogenase
Contig1937	0	0	0	0	0	0	2	0	0	2	0	1	6	11	At3g12110	actin-11	ACT11 (actin-11); structural constituent of cytoskeleton
Contig1769	0	0	0	0	0	0	0	0	0	4	0	0	6	10	At5g38410	MXI10.13|MXI10_13	ribulose bisphosphate carboxylase small chain 3B / RuBisCO small subunit 3B (RBCS-3B) (ATS3B)
Contig5044	0	0	0	1	0	0	1	2	0	0	0	0	6	10	At5g54540	MRB17.4|MRB17_4	hypothetical protein
Contig201	0	1	1	0	0	0	1	0	0	0	0	0	6	9	At4g15180	ATXR3|DL3635W|FCAALL.214|SET DOMAIN-CONTAINING PROTEIN 2	SDG2 (SET DOMAIN-CONTAINING PROTEIN 2)
Contig222	0	0	0	0	0	1	1	0	0	0	0	0	6	8	At3g27540	-	glycosyl transferase family 17 protein
Contig12752	0	0	1	1	0	0	0	0	0	0	0	0	6	8	At3g61600	F15G16.4|POZ/BTB CONTAINING-PROTEIN ATPOB1	ATPOB1; protein binding
LUSFL1AD_Contig112	0	0	0	0	0	0	0	0	0	0	0	0	6	6	-	-	-
LUSFL1AD_Contig142	0	0	0	0	0	0	0	0	0	0	0	0	6	6	At1g02550	T14P4.25|T14P4_25	invertase/pectin methylesterase inhibitor family protein
LUSFL1AD_Contig195	0	0	0	0	0	0	0	0	0	0	0	0	6	6	-	-	-
LUSFL1AD_Contig196	0	0	0	0	0	0	0	0	0	0	0	0	6	6	At3g05610	F18C1.12|F18C1_12	pectinesterase family protein
LUSFL1AD_Contig280	0	0	0	0	0	0	0	0	0	0	0	0	6	6	-	-	-
LUSFL1AD_Contig341	0	0	0	0	0	0	0	0	0	0	0	0	6	6	At3g01270	T22N4.10|T22N4_10|T4P13.4|T4P13_4	pectate lyase family protein
LUSFL1AD_Contig398	0	0	0	0	0	0	0	0	0	0	0	0	6	6	At3g04360	T6K12.2|T6K12_2	hypothetical protein
LUSFL1AD_Contig479	0	0	0	0	0	0	0	0	0	0	0	0	6	6	-	-	-
LUSFL1AD_Contig498	0	0	0	0	0	0	0	0	0	0	0	0	6	6	At1g05020	T7A14.11|T7A14_11	epsin N-terminal homology (ENTH) domain-containing protein / clathrin assembly protein-related
Contig9011	3	5	4	1	47	0	0	0	83	974	178	4	5	1304	At3g55800	sedoheptulose-bisphosphatase	SBPASE (sedoheptulose-bisphosphatase); phosphoric ester hydrolase/ sedoheptulose-bisphosphatase
Contig2380	2	1	1	0	11	1	0	1	31	200	45	0	5	298	At2g28190	COPPER/ZINC SUPEROXIDE DISMUTASE|COPPER/ZINC SUPEROXIDE DISMUTASE 2|CZSOD2|F24D13.2|F24D13_2	CSD2 (COPPER/ZINC SUPEROXIDE DISMUTASE 2); superoxide dismutase
Contig2475	3	0	2	0	17	0	1	1	4	8	30	0	5	71	At3g22530	-	hypothetical protein
Contig3795	3	0	7	1	11	1	5	3	3	1	21	1	5	62	At1g78300	14-3-3 PROTEIN G-BOX FACTOR14 OMEGA|14-3-3OMEGA|F3F9.16|F3F9_16|GENERAL REGULATORY FACTOR 2|GF14 OMEGA	GRF2 (GENERAL REGULATORY FACTOR 2); protein binding / protein phosphorylated amino acid binding
Contig3413	2	4	8	0	0	0	27	2	0	0	6	0	5	54	At2g07698	T18C6.2|T18C6_2	ATP synthase alpha chain
Contig1748	1	2	1	0	17	2	2	2	0	13	2	0	5	47	At1g02080	T7I23.15|T7I23_15	transcriptional regulator-related
Contig5883	3	4	2	0	0	2	2	2	0	0	0	2	5	22	At4g30440	F17I23.220|F17I23_220|UDP-D-GLUCURONATE 4-EPIMERASE 1	GAE1 (UDP-D-GLUCURONATE 4-EPIMERASE 1); UDP-glucuronate 4-epimerase/ catalytic
Contig151	0	0	0	0	0	0	0	0	10	3	3	1	5	22	At5g11420	F15N18.10|F15N18_10	hypothetical protein	and incorporation of one atom of oxygen / oxygen binding / steroid hydroxylase
Contig5722	0	0	0	2	0	0	2	1	1	0	0	4	5	15	At5g66060	K2A18.14|K2A18_14	iron ion binding / oxidoreductase/ oxidoreductase
Contig60	0	0	2	0	1	0	2	1	2	2	0	0	5	15	At5g15460	MEMBRANE-ANCHORED UBIQUITIN-FOLD PROTEIN 2|T20K14.70|T20K14_70	MUB2 (MEMBRANE-ANCHORED UBIQUITIN-FOLD PROTEIN 2)
Contig7429	0	1	0	0	0	0	1	0	1	0	5	1	5	14	At3g49220	-	pectinesterase family protein
Contig11551	0	0	0	0	0	0	1	6	0	1	0	1	5	14	At2g29550	F16P2.7|F16P2_7	TUB7; structural constituent of cytoskeleton
Contig880	0	0	0	0	0	0	0	0	0	0	0	7	5	12	At3g54420	ATCHITIV|CHITINASE CLASS IV|CHIV|T14E10.4	ATEP3; chitinase
Contig14024	0	2	0	1	0	0	1	1	0	0	1	0	5	11	At2g39770	CYTOKINESIS DEFECTIVE 1|EMB101|EMBRYO DEFECTIVE 101|GDP-MANNOSE PYROPHOSPHORYLASE 1|GMP1|SENSITIVE TO OZONE 1|SOZ1|T5I7.7|T5I7_7|VITAMIN C DEFECTIVE 1|VTC1	CYT1 (CYTOKINESIS DEFECTIVE 1); mannose-1-phosphate guanylyltransferase/ nucleotidyltransferase
Contig13554	2	1	0	0	0	0	2	1	0	0	0	0	5	11	At1g29140	F28N24.16|F28N24_16	pollen Ole e 1 allergen and extensin family protein
Contig221	1	0	1	0	1	1	1	1	0	0	0	0	5	11	At4g27880	T27E11.120|T27E11_120	seven in absentia (SINA) family protein
Contig10197	1	1	0	0	0	0	0	0	0	0	0	1	5	8	At2g14750	ADENOSINE PHOSPHOSULFATE KINASE|AKN1|APS KINASE|APS KINASE 1|ATAKN1|F26C24.11|F26C24_11	APK (APS KINASE); ATP binding / adenylylsulfate kinase/ kinase/ transferase
Contig5922	0	0	0	0	0	0	0	0	0	0	0	2	5	7	At3g02555	-	hypothetical protein
Contig5924	0	0	0	0	0	1	0	0	0	0	1	0	5	7	At5g06560	F15M7.9|F15M7_9	hypothetical protein
Contig185	1	0	0	0	0	0	0	1	0	0	0	0	5	7	At3g24530	-	AAA-type ATPase family protein / ankyrin repeat family protein
Contig204	0	0	0	0	0	0	0	0	0	0	0	1	5	6	At5g25110	CBL-INTERACTING PROTEIN KINASE 25|SNF1-RELATED PROTEIN KINASE 3.25|SnRK3.25|T11H3.120|T11H3_120	CIPK25 (CBL-INTERACTING PROTEIN KINASE 25); ATP binding / kinase/ protein kinase/ protein serine/threonine kinase
Contig5769	0	0	0	0	0	0	0	0	1	0	0	0	5	6	At4g02290	Arabidopsis thaliana glycosyl hydrolase 9B13|T2H3.5|T2H3_5	AtGH9B13 (Arabidopsis thaliana glycosyl hydrolase 9B13); catalytic/ hydrolase
Contig5890	0	0	0	0	0	0	0	0	0	0	0	0	5	5	At5g45920	K15I22.12|K15I22_12	carboxylesterase/ hydrolase/ hydrolase
LUSFL1AD_Contig157	0	0	0	0	0	0	0	0	0	0	0	0	5	5	At5g28690	F4I4.70|F4I4_70	hypothetical protein
LUSFL1AD_Contig261	0	0	0	0	0	0	0	0	0	0	0	0	5	5	At1g64460	F1N19.4|F1N19_4	phosphatidylinositol 3- and 4-kinase family protein
LUSFL1AD_Contig286	0	0	0	0	0	0	0	0	0	0	0	0	5	5	At4g32480	F8B4.180|F8B4_180	hypothetical protein
LUSFL1AD_Contig319	0	0	0	0	0	0	0	0	0	0	0	0	5	5	At1g10200	F14N23.8|F14N23_8	WLIM1; transcription factor/ zinc ion binding
LUSFL1AD_Contig330	0	0	0	0	0	0	0	0	0	0	0	0	5	5	At2g16460	F16F14.4|F16F14_4	metal ion binding
LUSFL1AD_Contig376	0	0	0	0	0	0	0	0	0	0	0	0	5	5	At3g04360	T6K12.2|T6K12_2	hypothetical protein
LUSFL1AD_Contig494	0	0	0	0	0	0	0	0	0	0	0	0	5	5	At3g23920	BETA-AMYLASE 1|BETA-AMYLASE 7|BMY7|TR-BAMY	BAM1 (BETA-AMYLASE 1); beta-amylase
Contig55	1	2	2	3	2	1	9	11	9	19	56	9	4	128	At1g05850	CHITINASE-LIKE PROTEIN 1|CTL1|ECTOPIC DEPOSITION OF LIGNIN IN PITH|ECTOPIC DEPOSITION OF LIGNIN IN PITH 1|ECTOPIC ROOT HAIR 2|ELP|ELP1|ERH2|HOT2|POM-POM1|SENSITIVE TO HOT TEMPERATURES 2|T20M3.12|T20M3_12	POM1 (POM-POM1); chitinase
Contig208	16	9	25	20	19	12	8	10	0	0	0	0	4	123	At2g07727	T5E7.15|T5E7_15	cytochrome b (MTCYB) (COB) (CYTB)
Contig6778	12	28	13	5	22	3	0	9	3	7	5	1	4	112	At3g53020	RIBOSOMAL PROTEIN L24|RPL24|RPL24B|SHORT VALVE1	STV1 (SHORT VALVE1); structural constituent of ribosome
Contig2	5	1	9	5	2	7	42	5	0	0	0	2	4	82	-	-	-
Contig9811	5	3	1	5	1	0	16	19	2	2	3	5	4	66	At4g01850	MAT2|S-ADENOSYLMETHIONINE SYNTHETASE 2|T7B11.11|T7B11_11	SAM-2 (S-ADENOSYLMETHIONINE SYNTHETASE 2); copper ion binding / methionine adenosyltransferase
Contig7254	0	1	1	0	5	0	0	1	11	18	23	1	4	65	At2g22360	F14M13.24|F14M13_24	DNAJ heat shock family protein
Contig1749	1	1	0	0	0	0	0	1	11	12	21	0	4	51	At4g24210	SLEEPY1|T22A6.40|T22A6_40	SLY1 (SLEEPY1)
Contig77	1	3	4	3	2	4	5	8	5	6	0	5	4	50	At3g48890	Arabidopsis thaliana membrane-associated progesterone binding protein 3|AtMAPR3|MEMBRANE STEROID BINDING PROTEIN 2|MSBP2	ATMP2; heme binding
Contig5293	0	1	1	0	0	4	6	28	1	0	0	0	4	45	At1g65720	F1E22.9|F1E22_9	hypothetical protein
Contig1755	8	6	10	1	0	1	2	0	0	7	5	0	4	44	-	-	-
Contig5653	1	1	4	0	0	3	2	1	2	6	3	3	4	30	At4g30190	F9N11.40|F9N11_40|P-TYPE H(+)-ATPASE ISOFORM 2|PLASMA MEMBRANE PROTON ATPASE 2|PMA2	AHA2; ATPase/ hydrogen-exporting ATPase
Contig2345	1	0	1	0	3	0	1	1	2	13	3	1	4	30	At5g67560	ADP-ribosylation factor-like A1D|K9I9.13|K9I9_13	ATARLA1D (ADP-ribosylation factor-like A1D); GTP binding
Contig2435	0	0	0	1	6	0	1	0	1	5	12	0	4	30	At3g26100	-	regulator of chromosome condensation (RCC1) family protein
Contig2360	0	2	1	0	3	0	1	1	0	5	11	0	4	28	At3g49870	ADP-ribosylation factor-like A1C	ATARLA1C (ADP-ribosylation factor-like A1C); GTP binding
Contig7659	0	2	4	0	9	1	0	0	2	2	2	1	4	27	At1g71100	F23N20.9|F23N20_9|RADIAL SWELLING 10|RIBOSE 5-PHOSPHATE ISOMERASE|RPI	RSW10 (RADIAL SWELLING 10); ribose-5-phosphate isomerase
Contig2417	1	1	1	1	8	0	0	0	3	3	4	0	4	26	At1g49760	F14J22.3|F14J22_3|PABP8|POLY(A) BINDING PROTEIN 8	PAB8 (POLY(A) BINDING PROTEIN 8); RNA binding / translation initiation factor
Contig9818	2	0	2	0	0	1	0	1	0	8	5	2	4	25	At2g47400	CP12|T8I13.24	CP12-1
Contig1893	0	0	0	0	0	0	0	0	3	17	0	0	4	24	At3g44990	ATXTR8|XYLOGLUCAN ENDO-TRANSGLYCOSYLASE-RELATED 8	XTR8 (XYLOGLUCAN ENDO-TRANSGLYCOSYLASE-RELATED 8); hydrolase
Contig2467	1	0	0	2	3	0	2	0	0	6	3	1	4	22	At4g31750	F28M20.60|F28M20_60|HOPW1-1-INTERACTING 2	WIN2 (HOPW1-1-INTERACTING 2); protein serine/threonine phosphatase
Contig8973	0	1	3	0	0	2	3	1	2	1	1	1	4	19	At1g51760	F19C24.4|F19C24_4|IAA-ALA HYDROLASE|IAA-ALANINE RESISTANT 3|JASMONIC ACID RESPONSIVE 3|JR3	IAR3 (IAA-ALANINE RESISTANT 3); IAA-Ala conjugate hydrolase/ metallopeptidase
Contig8701	0	0	0	1	3	2	0	3	0	0	6	0	4	19	At3g12110	actin-11	ACT11 (actin-11); structural constituent of cytoskeleton
Contig5946	0	1	0	0	0	0	0	0	8	1	2	1	4	17	At3g20820	-	leucine-rich repeat family protein
Contig1808	0	0	1	0	1	0	2	0	1	8	0	0	4	17	At3g15880	TOPLESS-RELATED 4|TPR4|WUS-INTERACTING PROTEIN 2	protein binding
Contig1285	1	0	0	1	6	2	0	0	0	3	0	0	4	17	At1g76020	T4O12.23|T4O12_23	hypothetical protein
Contig232	0	0	0	0	0	0	11	0	0	0	1	0	4	16	At1g18835	MINI ZINC FINGER	MIF3 (MINI ZINC FINGER)
Contig11191	0	1	0	0	0	0	1	0	2	0	5	1	4	14	At1g04290	F19P19.27|F19P19_27	thioesterase family protein
Contig2361	1	0	1	0	2	1	0	0	0	1	3	0	4	13	At2g46020	ARABIDOPSIS THALIANA BRAHMA|ATBRM|BRAHMA|CHA2|CHR2|CHROMATIN REMODELING 2|T3F17.33	transcription regulatory protein SNF2
Contig9817	1	0	3	0	0	0	3	1	0	0	1	0	4	13	At5g43060	MMG4.7|MMG4_7	cysteine proteinase
Contig1205	1	1	0	0	0	0	1	0	2	0	0	3	4	12	At3g12630	-	zinc finger (AN1-like) family protein
Contig143	0	0	0	0	0	0	0	0	7	0	1	0	4	12	At5g10770	T30N20.40|T30N20_40	chloroplast nucleoid DNA-binding protein
Contig230	0	0	0	2	2	0	1	0	0	3	0	0	4	12	At3g14720	ARABIDOPSIS THALIANA MAP KINASE 19|ATMPK19|MAP KINASE 19	ATMPK19; MAP kinase
Contig7877	0	0	0	0	0	0	0	0	3	1	2	1	4	11	At3g14310	-	ATPME3; pectinesterase
Contig895	0	0	0	0	0	0	0	0	0	0	0	6	4	10	At2g21660	AND RNA BINDING 2|ATGRP7|CIRCADIAN RHYTHM|COLD|F2G1.4|GLYCINE RICH PROTEIN 7|GLYCINE-RICH RNA-BINDING PROTEIN 7|GR-RBP7|GRP7	CCR2 (COLD
Contig11395	1	0	1	0	0	0	1	0	0	0	2	0	4	9	At5g09600	F17I14.210|F17I14_210	SDH3-1; succinate dehydrogenase
Contig11058	0	0	0	0	0	0	1	0	4	0	0	0	4	9	At5g67360	K8K14.8|K8K14_8	ARA12; serine-type endopeptidase
Contig12200	0	0	1	0	0	0	0	0	0	0	1	0	4	6	At5g19010	T16G12.50|T16G12_50	MPK16; MAP kinase
Contig8950	0	0	0	0	0	0	0	1	0	1	0	0	4	6	At2g02960	T17M13.13|T17M13_13	zinc finger (C3HC4-type RING finger) family protein
Contig200	0	0	1	0	0	0	0	0	0	1	0	0	4	6	At4g23500	F16G20.200|F16G20_200	glycoside hydrolase family 28 protein / polygalacturonase (pectinase) family protein
Contig13513	0	0	0	0	0	0	0	1	0	0	0	0	4	5	At5g67480	ATBT4|BTB AND TAZ DOMAIN PROTEIN 4|K9I9.4|K9I9_4	BT4 (BTB AND TAZ DOMAIN PROTEIN 4); protein binding / transcription regulator
LUSFL1AD_Contig100	0	0	0	0	0	0	0	0	0	0	0	0	4	4	At5g41390	MYC6.10|MYC6_10	hypothetical protein
LUSFL1AD_Contig126	0	0	0	0	0	0	0	0	0	0	0	0	4	4	At3g19970	-	hypothetical protein
LUSFL1AD_Contig175	0	0	0	0	0	0	0	0	0	0	0	0	4	4	At1g23540	F28C11.17	protein kinase family protein
LUSFL1AD_Contig209	0	0	0	0	0	0	0	0	0	0	0	0	4	4	-	-	-
LUSFL1AD_Contig224	0	0	0	0	0	0	0	0	0	0	0	0	4	4	At5g54190	K18G13.7|K18G13_7	PORA; oxidoreductase/ protochlorophyllide reductase
LUSFL1AD_Contig238	0	0	0	0	0	0	0	0	0	0	0	0	4	4	At3g17060	-	pectinesterase family protein
LUSFL1AD_Contig274	0	0	0	0	0	0	0	0	0	0	0	0	4	4	At1g23540	F28C11.17	protein kinase family protein
LUSFL1AD_Contig296	0	0	0	0	0	0	0	0	0	0	0	0	4	4	At4g35610	F8D20.120|F8D20_120	zinc finger (C2H2 type) family protein
LUSFL1AD_Contig390	0	0	0	0	0	0	0	0	0	0	0	0	4	4	At1g02790	POLYGALACTURONASE|POLYGALACTURONASE 4|T14P4.31	PGA4 (POLYGALACTURONASE 4); polygalacturonase
LUSFL1AD_Contig401	0	0	0	0	0	0	0	0	0	0	0	0	4	4	At2g24370	T28I24.10|T28I24_10	ATP binding / kinase/ protein kinase/ protein serine/threonine kinase
LUSFL1AD_Contig428	0	0	0	0	0	0	0	0	0	0	0	0	4	4	-	-	-
LUSFL1AD_Contig433	0	0	0	0	0	0	0	0	0	0	0	0	4	4	At3g26650	GAPA-1|GLYCERALDEHYDE 3-PHOSPHATE DEHYDROGENASE A SUBUNIT|GLYCERALDEHYDE 3-PHOSPHATE DEHYDROGENASE A SUBUNIT 1|GLYCERALDEHYDE-3-PHOSPHATE DEHYDROGENASE A SUBUNIT	GAPA (GLYCERALDEHYDE 3-PHOSPHATE DEHYDROGENASE A SUBUNIT); glyceraldehyde-3-phosphate dehydrogenase/ protein binding
LUSFL1AD_Contig460	0	0	0	0	0	0	0	0	0	0	0	0	4	4	-	-	-
LUSFL1AD_Contig484	0	0	0	0	0	0	0	0	0	0	0	0	4	4	-	-	-
LUSFL1AD_Contig501	0	0	0	0	0	0	0	0	0	0	0	0	4	4	At4g29260	F17A13.80|F17A13_80	acid phosphatase class B family protein
Contig2163	24	27	74	28	33	45	25	26	0	0	0	2	3	287	At4g40030	T5J17.200|T5J17_200	histone H3.2
Contig3160	1	0	10	0	28	0	0	0	200	24	16	1	3	283	At2g34420	F13P17.32|LHCB1.5	LHB1B2; chlorophyll binding
Contig1060	4	1	7	1	25	0	0	0	52	4	65	5	3	167	At1g29920	AB165|CHLOROPHYLL A/B-BINDING PROTEIN 2|F1N18.4|F1N18_4|LHCB1.1|LIGHT HARVESTING CHLOROPHYLL A/B-BINDING PROTEIN 1.1	CAB2 (CHLOROPHYLL A/B-BINDING PROTEIN 2); chlorophyll binding
Contig5070	18	13	38	3	2	8	21	21	7	0	0	14	3	148	At1g50010	F2J10.11|F2J10_11	TUA2; structural constituent of cytoskeleton
Contig2655	43	15	27	2	0	0	0	0	6	3	2	8	3	109	At3g50820	MSP-2|OEC33|OXYGEN EVOLVING COMPLEX SUBUNIT 33 KDA|PHOTOSYSTEM II SUBUNIT O-2|PSBO|PSBO-2	PSBO2 (PHOTOSYSTEM II SUBUNIT O-2); oxygen evolving/ poly(U) binding
Contig1379	6	5	11	15	17	7	13	7	0	0	0	0	3	84	At5g42300	K5J14.10|K5J14_10|UBIQUITIN-LIKE PROTEIN 5	UBL5 (UBIQUITIN-LIKE PROTEIN 5)
Contig7180	5	1	6	2	2	1	46	14	0	0	1	1	3	82	At2g24940	Arabidopsis thaliana membrane-associated progesterone binding protein 2|F27C12.14|F27C12_14	AtMAPR2 (Arabidopsis thaliana membrane-associated progesterone binding protein 2); heme binding
Contig2506	2	1	3	0	0	1	0	0	15	34	10	0	3	69	-	-	-
Contig11281	2	1	1	8	15	4	3	2	3	5	19	0	3	66	-	-	-
Contig196	0	7	9	3	12	6	7	10	0	2	2	4	3	65	At5g42190	ARABIDOPSIS SKP1-LIKE 2|Arabidopsis SKP-like 2|MJC20.30|MJC20_30|SKP1B	ASK2 (ARABIDOPSIS SKP1-LIKE 2); protein binding / ubiquitin-protein ligase
Contig9807	6	4	12	12	9	2	3	6	2	1	1	4	3	65	At3g44110	ATJ	ATJ3; protein binding
Contig4766	8	12	4	5	3	3	8	7	1	0	4	5	3	63	At3g43810	CALMODULIN 7	CAM7 (CALMODULIN 7); calcium ion binding
Contig551	15	4	17	1	0	7	5	0	0	4	6	0	3	62	-	-	-
Contig3411	1	0	0	0	0	0	5	2	42	3	5	0	3	61	At1g02640	ATBXL2|BETA-XYLOSIDASE 2|T14P4.8|T14P4_8	BXL2 (BETA-XYLOSIDASE 2); hydrolase
Contig1975	0	0	0	2	7	0	1	0	8	9	25	1	3	56	At1g14920	F10B6.34|F10B6_34|GAI PROTEIN|GIBBERELLIC ACID INSENSITIVE|RESTORATION ON GROWTH ON AMMONIA 2|RGA2	GAI (GIBBERELLIC ACID INSENSITIVE); transcription factor
Contig2464	0	0	0	0	5	0	1	0	7	2	34	0	3	52	At2g45010	T14P1.19	hypothetical protein
Contig5546	11	11	13	1	1	2	1	3	2	1	0	0	3	49	At1g07790	F24B9.10|F24B9_10	HTB1; DNA binding
Contig219	2	1	10	2	1	0	3	1	0	6	2	2	3	33	At3g63410	ALBINO OR PALE GREEN MUTANT 1|E37|IEP37|INNER ENVELOPE PROTEIN 37|VITAMIN E DEFECTIVE 3|VTE3	APG1 (ALBINO OR PALE GREEN MUTANT 1); 2-methyl-6-phytyl-1
Contig9395	2	4	7	1	1	9	2	2	0	2	0	0	3	33	At4g34700	T4L20.280|T4L20_280	complex 1 family protein / LVR family protein
Contig2338	0	1	0	0	0	0	9	4	8	0	4	2	3	31	At1g01620	F22L4.16|F22L4_16|PIP1;3|PLASMA MEMBRANE INTRINSIC PROTEIN 1;3|PLASMA MEMBRANE INTRINSIC PROTEIN 1C|TMP-B	PIP1C (PLASMA MEMBRANE INTRINSIC PROTEIN 1C); water channel
Contig8757	0	0	0	1	7	1	0	0	4	2	7	0	3	25	At1g03910	F21M11.16|F21M11_16	hypothetical protein
Contig3854	0	1	2	0	9	0	0	1	4	0	5	0	3	25	-	-	-
Contig129	1	0	0	0	3	0	0	0	4	3	8	0	3	22	At3g60240	CUCUMOVIRUS MULTIPLICATION 2|CUM2|EUKARYOTIC TRANSLATION INITIATION FACTOR 4G	EIF4G (EUKARYOTIC TRANSLATION INITIATION FACTOR 4G); translation initiation factor
Contig1840	1	0	1	0	0	0	2	4	0	2	1	2	3	16	At1g06570	4-HYDROXYPHENYLPYRUVATE DIOXYGENASE|F12K11.9|F12K11_9|HPD|P-HYDROXYPHENYLPYRUVATE DIOXYGENASE|PHYTOENE DESATURATION 1	PDS1 (PHYTOENE DESATURATION 1); 4-hydroxyphenylpyruvate dioxygenase
Contig5697	0	0	0	1	1	2	2	1	1	1	1	2	3	15	At5g58380	CBL-INTERACTING PROTEIN KINASE 10|CIPK10|MCK7.25|MCK7_25|PKS2|SNF1-RELATED PROTEIN KINASE 3.8|SNRK3.8|SOS3-INTERACTING PROTEIN 1	SIP1 (SOS3-INTERACTING PROTEIN 1); ATP binding / kinase/ protein kinase/ protein serine/threonine kinase
Contig414	1	4	2	2	0	1	1	0	0	0	1	0	3	15	At2g45140	PLANT VAP HOMOLOG 12|T14P1.5	PVA12 (PLANT VAP HOMOLOG 12); structural molecule
Contig5679	0	0	0	5	3	0	0	1	0	0	0	2	3	14	At3g10410	serine carboxypeptidase-like 49	scpl49 (serine carboxypeptidase-like 49); serine-type carboxypeptidase
Contig215	0	1	0	0	1	0	1	0	0	0	4	3	3	13	At5g60660	MUP24.9|MUP24_9|PIP2F|PLASMA MEMBRANE INTRINSIC PROTEIN 2;4	PIP2;4 (PLASMA MEMBRANE INTRINSIC PROTEIN 2;4); water channel
Contig5731	0	1	0	0	0	0	1	0	1	6	1	0	3	13	-	-	-
Contig4699	0	1	0	0	4	0	0	2	2	1	0	0	3	13	At2g28950	ARABIDOPSIS THALIANA EXPANSIN A6|ARABIDOPSIS THALIANA TEXPANSIN 6|ATEXP6|ATHEXP ALPHA 1.8|T9I4.3|T9I4_3	ATEXPA6 (ARABIDOPSIS THALIANA EXPANSIN A6)
Contig92	0	0	0	0	0	0	0	0	6	1	0	1	3	11	At2g32300	UCLACYANIN 1	UCC1 (UCLACYANIN 1); copper ion binding / electron carrier
Contig2311	0	0	0	0	0	0	0	0	0	0	8	0	3	11	At1g26920	T2P11.11|T2P11_11	hypothetical protein
Contig5123	1	1	0	3	1	0	0	2	0	0	0	0	3	11	At5g25360	F18G18.100|F18G18_100	hypothetical protein
Contig989	0	0	0	1	2	0	0	0	0	0	0	4	3	10	-	-	-
Contig2357	0	0	0	0	0	0	0	0	0	2	5	0	3	10	At2g25970	F17H15.1|F17H15_1	KH domain-containing protein
Contig150	0	0	0	0	0	0	0	0	2	4	0	0	3	9	-	-	-
Contig8046	0	0	0	0	0	0	0	0	0	0	2	3	3	8	At3g04730	F7O18.22|F7O18_22	IAA16; transcription factor
Contig206	1	0	0	0	0	1	0	0	0	2	0	1	3	8	At1g63690	F24D7.12|F24D7_12	protease-associated (PA) domain-containing protein
Contig5925	0	0	0	0	0	0	0	0	0	1	3	0	3	7	At3g54680	-	proteophosphoglycan-related
Contig5322	0	0	0	0	0	0	0	4	0	0	0	0	3	7	At3g49870	ADP-ribosylation factor-like A1C	ATARLA1C (ADP-ribosylation factor-like A1C); GTP binding
Contig11406	0	0	0	0	0	0	1	0	0	0	0	2	3	6	At4g09460	T15G18.120|T15G18_120|myb domain protein 6	ATMYB6; DNA binding / transcription factor
Contig5369	0	0	0	0	0	0	0	2	0	1	0	0	3	6	At3g17980	-	C2 domain-containing protein
Contig5430	0	1	0	0	0	0	0	2	0	0	0	0	3	6	At2g38400	ALANINE:GLYOXYLATE AMINOTRANSFERASE 2 HOMOLOG|ALANINE:GLYOXYLATE AMINOTRANSFERASE 3|T19C21.11|T19C21_11	AGT3 (ALANINE:GLYOXYLATE AMINOTRANSFERASE 3); alanine-glyoxylate transaminase/ catalytic/ pyridoxal phosphate binding / transaminase
Contig3224	0	0	0	1	0	0	2	0	0	0	0	0	3	6	-	-	-
Contig216	2	0	1	0	0	0	0	0	0	0	0	0	3	6	At3g24440	VERNALIZATION 5|VIL1|VIN3-LIKE 1	VRN5 (VERNALIZATION 5)
Contig983	0	0	0	0	0	0	0	0	0	0	0	2	3	5	At4g26260	MYO-INOSITOL OXYGENASE 4|T25K17.70|T25K17_70	MIOX4; inositol oxygenase
Contig209	0	0	0	0	0	0	1	0	0	0	0	1	3	5	At3g01930	F28J7.26	nodulin family protein
Contig10704	1	0	1	0	0	0	0	0	0	0	0	0	3	5	At5g03080	F15A17.110|F15A17_110	phosphatidic acid phosphatase-related / PAP2-related
Contig2518	2	0	0	0	0	0	0	0	0	0	0	0	3	5	At4g35840	F4B14.110|F4B14_110	zinc finger (C3HC4-type RING finger) family protein
Contig191	0	0	0	0	0	0	0	0	0	0	0	1	3	4	At2g48020	T9J23.17	sugar transporter
Contig9754	0	0	0	0	0	0	0	0	0	0	1	0	3	4	At5g18830	F17K4.80|F17K4_80|SQUAMOSA PROMOTER BINDING PROTEIN-LIKE 7	SPL7 (SQUAMOSA PROMOTER BINDING PROTEIN-LIKE 7); DNA binding / transcription factor
Contig9025	0	0	0	0	0	0	0	0	0	1	0	0	3	4	-	-	-
Contig13995	0	0	0	0	0	0	0	1	0	0	0	0	3	4	At3g61590	F15G16.3|HAWAIIAN SKIRT|HS	HWS (HAWAIIAN SKIRT); ubiquitin-protein ligase
Contig11571	0	0	0	0	0	0	1	0	0	0	0	0	3	4	At1g76880	F7O12.5|F7O12_5	trihelix DNA-binding protein
Contig11640	0	0	0	0	0	0	1	0	0	0	0	0	3	4	At5g35390	T26D22.9|T26D22_9	leucine-rich repeat transmembrane protein kinase
Contig197	0	0	0	0	0	0	1	0	0	0	0	0	3	4	At3g11690	-	hypothetical protein
Contig8717	0	0	0	0	0	1	0	0	0	0	0	0	3	4	At4g12910	F25G13.7|F25G13_7|serine carboxypeptidase-like 20	scpl20 (serine carboxypeptidase-like 20); serine-type carboxypeptidase
Contig10630	1	0	0	0	0	0	0	0	0	0	0	0	3	4	At5g18910	F17K4.160|F17K4_160	protein kinase family protein
Contig10764	1	0	0	0	0	0	0	0	0	0	0	0	3	4	At1g55770	F20N2.16	invertase/pectin methylesterase inhibitor family protein
LUSFL1AD_Contig10	0	0	0	0	0	0	0	0	0	0	0	0	3	3	At3g11690	-	hypothetical protein
LUSFL1AD_Contig107	0	0	0	0	0	0	0	0	0	0	0	0	3	3	At2g06090	F5K7.15|F5K7_15	self-incompatibility protein-related
LUSFL1AD_Contig123	0	0	0	0	0	0	0	0	0	0	0	0	3	3	At3g20580	COBRA-LIKE PROTEIN 10 PRECURSOR	COBL10 (COBRA-LIKE PROTEIN 10 PRECURSOR)
LUSFL1AD_Contig133	0	0	0	0	0	0	0	0	0	0	0	0	3	3	At4g34940	ARMADILLO REPEAT ONLY 1|F11I11.180|F11I11_180	ARO1 (ARMADILLO REPEAT ONLY 1); binding
LUSFL1AD_Contig135	0	0	0	0	0	0	0	0	0	0	0	0	3	3	At4g14580	CBL-interacting protein kinase 4|DL3330C|FCAALL.259|SNF1-RELATED PROTEIN KINASE 3.3|SnRK3.3	CIPK4 (CBL-interacting protein kinase 4); ATP binding / kinase/ protein kinase/ protein serine/threonine kinase
LUSFL1AD_Contig137	0	0	0	0	0	0	0	0	0	0	0	0	3	3	At1g78070	F28K19.28|F28K19_28	hypothetical protein
LUSFL1AD_Contig14	0	0	0	0	0	0	0	0	0	0	0	0	3	3	At3g14820	-	carboxylesterase/ hydrolase
LUSFL1AD_Contig146	0	0	0	0	0	0	0	0	0	0	0	0	3	3	At3g55430	-	glycosyl hydrolase family 17 protein / beta-1
LUSFL1AD_Contig160	0	0	0	0	0	0	0	0	0	0	0	0	3	3	At5g19580	T20D1.100|T20D1_100	glyoxal oxidase-related
LUSFL1AD_Contig170	0	0	0	0	0	0	0	0	0	0	0	0	3	3	At1g72460	T10D10.7|T10D10_7	leucine-rich repeat transmembrane protein kinase
LUSFL1AD_Contig182	0	0	0	0	0	0	0	0	0	0	0	0	3	3	At5g20410	ATMGD2|F5O24.300|F5O24_300	MGD2; 1
LUSFL1AD_Contig185	0	0	0	0	0	0	0	0	0	0	0	0	3	3	At3g48410	-	hydrolase
LUSFL1AD_Contig19	0	0	0	0	0	0	0	0	0	0	0	0	3	3	At1g64900	CYP89|CYTOCHROME P450 89A2|F13O11.20|F13O11_20	CYP89A2 (CYTOCHROME P450 89A2); electron carrier/ heme binding / iron ion binding / monooxygenase/ oxygen binding
LUSFL1AD_Contig204	0	0	0	0	0	0	0	0	0	0	0	0	3	3	-	-	-
LUSFL1AD_Contig207	0	0	0	0	0	0	0	0	0	0	0	0	3	3	At2g39710	F17A14.9	aspartyl protease family protein
LUSFL1AD_Contig21	0	0	0	0	0	0	0	0	0	0	0	0	3	3	At3g28917	MINI ZINC FINGER 2	MIF2 (MINI ZINC FINGER 2); DNA binding
LUSFL1AD_Contig221	0	0	0	0	0	0	0	0	0	0	0	0	3	3	-	-	-
LUSFL1AD_Contig228	0	0	0	0	0	0	0	0	0	0	0	0	3	3	-	-	-
LUSFL1AD_Contig231	0	0	0	0	0	0	0	0	0	0	0	0	3	3	At2g33320	F4P9.9|F4P9_9	C2 domain-containing protein
LUSFL1AD_Contig233	0	0	0	0	0	0	0	0	0	0	0	0	3	3	At4g01140	F2N1.38|F2N1_38	hypothetical protein
LUSFL1AD_Contig239	0	0	0	0	0	0	0	0	0	0	0	0	3	3	At1g24620	F21J9.28	polcalcin
LUSFL1AD_Contig27	0	0	0	0	0	0	0	0	0	0	0	0	3	3	At5g49800	K21G20.1|K21G20_1	hypothetical protein
LUSFL1AD_Contig277	0	0	0	0	0	0	0	0	0	0	0	0	3	3	At1g24110	F3I6.3|F3I6_3	peroxidase
LUSFL1AD_Contig278	0	0	0	0	0	0	0	0	0	0	0	0	3	3	At3g44900	CATION/H+ EXCHANGER 4|CHX4	ATCHX4 (CATION/H+ EXCHANGER 4); monovalent cation:proton antiporter/ sodium:hydrogen antiporter
LUSFL1AD_Contig313	0	0	0	0	0	0	0	0	0	0	0	0	3	3	At3g46830	ARABIDOPSIS RAB GTPASE HOMOLOG A2C|ATRAB-A2C|ATRAB11A|RAB GTPASE HOMOLOG A2C|RAB-A2C	ATRABA2C (ARABIDOPSIS RAB GTPASE HOMOLOG A2C); GTP binding
LUSFL1AD_Contig344	0	0	0	0	0	0	0	0	0	0	0	0	3	3	At5g46060	MCL19.11|MCL19_11	hypothetical protein
LUSFL1AD_Contig35	0	0	0	0	0	0	0	0	0	0	0	0	3	3	At1g28270	F3H9.8|F3H9_8|ralf-like 4	RALFL4 (ralf-like 4); signal transducer
LUSFL1AD_Contig373	0	0	0	0	0	0	0	0	0	0	0	0	3	3	At3g02750	F13E7.31|F13E7_31	protein phosphatase 2C family protein / PP2C family protein
LUSFL1AD_Contig385	0	0	0	0	0	0	0	0	0	0	0	0	3	3	At4g12510	T1P17.100|T1P17_100	protease inhibitor/seed storage/lipid transfer protein (LTP) family protein
LUSFL1AD_Contig394	0	0	0	0	0	0	0	0	0	0	0	0	3	3	-	-	-
LUSFL1AD_Contig397	0	0	0	0	0	0	0	0	0	0	0	0	3	3	At3g58970	-	magnesium transporter CorA-like family protein
LUSFL1AD_Contig404	0	0	0	0	0	0	0	0	0	0	0	0	3	3	At2g36290	F2H17.10|F2H17_10	hydrolase
LUSFL1AD_Contig418	0	0	0	0	0	0	0	0	0	0	0	0	3	3	-	-	-
LUSFL1AD_Contig423	0	0	0	0	0	0	0	0	0	0	0	0	3	3	At4g02650	T10P11.8|T10P11_8	epsin N-terminal homology (ENTH) domain-containing protein / clathrin assembly protein-related
LUSFL1AD_Contig429	0	0	0	0	0	0	0	0	0	0	0	0	3	3	-	-	-
LUSFL1AD_Contig462	0	0	0	0	0	0	0	0	0	0	0	0	3	3	At1g74830	F25A4.20|F25A4_20	hypothetical protein
LUSFL1AD_Contig473	0	0	0	0	0	0	0	0	0	0	0	0	3	3	At1g55020	LIPOXYGENASE|LIPOXYGENASE 1	LOX1; lipoxygenase
LUSFL1AD_Contig493	0	0	0	0	0	0	0	0	0	0	0	0	3	3	At4g03420	F9H3.4|F9H3_4	hypothetical protein
LUSFL1AD_Contig50	0	0	0	0	0	0	0	0	0	0	0	0	3	3	At5g44100	Casein Kinase I-like 7|MLN1.2|MLN1_2	ckl7 (Casein Kinase I-like 7); ATP binding / kinase/ protein kinase/ protein serine/threonine kinase
LUSFL1AD_Contig503	0	0	0	0	0	0	0	0	0	0	0	0	3	3	At2g47500	T30B22.20	ATP binding / microtubule motor
LUSFL1AD_Contig509	0	0	0	0	0	0	0	0	0	0	0	0	3	3	At1g73500	ATMKK9|MAP KINASE KINASE 9|T9L24.32|T9L24_32	MKK9 (MAP KINASE KINASE 9); MAP kinase kinase/ kinase/ protein kinase activator
LUSFL1AD_Contig516	0	0	0	0	0	0	0	0	0	0	0	0	3	3	At3g20190	-	leucine-rich repeat transmembrane protein kinase
LUSFL1AD_Contig52	0	0	0	0	0	0	0	0	0	0	0	0	3	3	At5g47560	ATSDAT|ATTDT|TONOPLAST DICARBOXYLATE TRANSPORTER	TDT (TONOPLAST DICARBOXYLATE TRANSPORTER); malate transmembrane transporter/ sodium:dicarboxylate symporter
LUSFL1AD_Contig525	0	0	0	0	0	0	0	0	0	0	0	0	3	3	-	-	-
LUSFL1AD_Contig59	0	0	0	0	0	0	0	0	0	0	0	0	3	3	At4g36490	AP22.26|AP22_26|ATSFH12|SEC14-LIKE 12	SFH12 (SEC14-LIKE 12); phosphatidylinositol transporter/ transporter
LUSFL1AD_Contig79	0	0	0	0	0	0	0	0	0	0	0	0	3	3	At1g61290	ATSYP124|SYNTAXIN OF PLANTS 124|T1F9.22|T1F9_22	SYP124 (SYNTAXIN OF PLANTS 124); SNAP receptor
LUSFL1AD_Contig80	0	0	0	0	0	0	0	0	0	0	0	0	3	3	At4g38030	F20D10.150|F20D10_150	lyase
LUSFL1AD_Contig92	0	0	0	0	0	0	0	0	0	0	0	0	3	3	At3g24670	-	pectate lyase family protein
Contig6649	173	31	19	5	56	4	14	81	0	0	0	1	2	386	At1g56340	CALRETICULIN 1|F14G9.5|F14G9_5	CRT1 (CALRETICULIN 1); calcium ion binding / unfolded protein binding
Contig174	0	0	0	0	6	0	0	0	155	40	164	1	2	368	At5g10860	T30N20.130|T30N20_130	CBS domain-containing protein
Contig11027	67	41	45	45	21	15	21	11	2	1	0	10	2	281	At5g60390	MUF9.8	elongation factor 1-alpha / EF-1-alpha
Contig1770	1	1	1	4	42	1	0	2	29	14	77	0	2	174	At2g30050	T27E13.21|T27E13_21	transducin family protein / WD-40 repeat family protein
Contig2637	10	14	6	76	12	2	21	23	2	0	0	1	2	169	At3g17390	MAT4|METHIONINE ADENOSYLTRANSFERASE 4|METHIONINE OVER-ACCUMULATOR 3|S-ADENOSYLMETHIONINE SYNTHETASE|S-ADENOSYLMETHIONINE SYNTHETASE 3|SAMS3	MTO3 (METHIONINE OVER-ACCUMULATOR 3); methionine adenosyltransferase
Contig1581	36	21	26	7	5	19	10	30	0	0	2	8	2	166	At5g03690	F17C15.110|F17C15_110	fructose-bisphosphate aldolase
Contig91	3	2	17	8	28	1	2	4	18	21	3	1	2	110	At1g30120	PYRUVATE DEHYDROGENASE E1 BETA	PDH-E1 BETA (PYRUVATE DEHYDROGENASE E1 BETA); pyruvate dehydrogenase (acetyl-transferring)
Contig1732	1	0	5	2	0	0	0	1	0	80	4	7	2	102	At5g61410	D-RIBULOSE-5-PHOSPHATE-3-EPIMERASE|emb2728|embryo defective 2728	RPE; catalytic/ ribulose-phosphate 3-epimerase
Contig5093	5	15	9	18	15	14	5	14	0	0	0	4	2	101	At4g27130	T24A18.80|T24A18_80	eukaryotic translation initiation factor SUI1
Contig4315	4	5	35	4	0	28	8	5	0	0	0	3	2	94	At4g24190	HEAT SHOCK PROTEIN 90.7|HSP90.7|SHEPHERD|T22A6.20|T22A6_20	SHD (SHEPHERD); ATP binding / unfolded protein binding
Contig2705	9	6	7	1	1	6	20	34	0	0	1	2	2	89	At1g06410	ARABIDOPSIS THALIANA TREHALOSE-PHOSPHATASE/SYNTHASE 7|ATTPSA|T2D23.11|T2D23_11|TPS7|TREHALOSE -6-PHOSPHATASE SYNTHASE S7	ATTPS7; alpha
Contig10163	1	0	1	3	10	0	0	0	5	5	56	0	2	83	-	-	-
Contig13414	4	0	0	0	3	0	1	3	9	15	18	0	2	55	At5g47200	ARABIDOPSIS RAB GTPASE HOMOLOG D2B|ATRABD2B|MQL5.5|MQL5_5	ATRAB1A; GTP binding
Contig4196	3	16	9	1	2	0	5	9	0	0	1	1	2	49	At2g21660	AND RNA BINDING 2|ATGRP7|CIRCADIAN RHYTHM|COLD|F2G1.4|GLYCINE RICH PROTEIN 7|GLYCINE-RICH RNA-BINDING PROTEIN 7|GR-RBP7|GRP7	CCR2 (COLD
Contig2436	2	1	3	0	7	2	0	0	0	13	17	0	2	47	At1g02080	T7I23.15|T7I23_15	transcriptional regulator-related
Contig942	5	12	4	1	3	0	12	1	0	0	0	4	2	44	At3g56240	COPPER CHAPERONE|COPPER HOMEOSTASIS FACTOR	CCH (COPPER CHAPERONE); copper chaperone
Contig2783	4	12	5	1	2	7	3	6	0	0	0	0	2	42	At3g43810	CALMODULIN 7	CAM7 (CALMODULIN 7); calcium ion binding
Contig5168	0	2	0	0	0	0	6	31	0	0	0	0	2	41	At1g32100	ATPRR1|F3C3.10|F3C3_10|PINORESINOL REDUCTASE 1|PSEUDO-RESPONSE REGULATOR 1	PRR1 (PINORESINOL REDUCTASE 1); pinoresinol reductase
Contig12903	0	0	1	0	4	0	2	0	0	3	25	0	2	37	At1g14670	F10B6.3|F10B6_3	endomembrane protein 70
Contig3172	0	0	0	0	2	0	0	0	1	27	5	0	2	37	At5g08410	F8L15.14|ferredoxin/thioredoxin reductase subunit A (variable subunit) 2	FTRA2 (ferredoxin/thioredoxin reductase subunit A (variable subunit) 2); catalytic/ ferredoxin reductase/ ferredoxin:thioredoxin reductase/ lipoate synthase
Contig4505	2	7	5	3	5	0	4	2	0	6	1	0	2	37	At2g37340	Arginine/serine-rich Zinc knuckle-containing protein 33|F3G5.13|F3G5_13|atRSZ33	RSZ33; nucleic acid binding / nucleotide binding / zinc ion binding
Contig2308	0	0	0	0	2	0	0	0	1	5	26	0	2	36	At1g26570	ATUGD1|T1K7.6|T1K7_6|UDP-GLUCOSE DEHYDROGENASE 1	UGD1 (UDP-GLUCOSE DEHYDROGENASE 1); NAD or NADH binding / UDP-glucose 6-dehydrogenase/ binding / catalytic/ coenzyme binding / oxidoreductase/ oxidoreductase
Contig6084	1	1	5	2	3	3	3	2	3	1	7	0	2	33	At3g16620	ARABIDOPSIS THALIANA TRANSLOCON OUTER COMPLEX PROTEIN 120|ATTOC120|TRANSLOCON OUTER COMPLEX PROTEIN 120	ATTOC120; GTP binding
Contig5547	0	2	1	0	0	0	13	6	0	0	1	4	2	29	At4g39090	F19H22.190|F19H22_190|RD19A|RESPONSIVE TO DEHYDRATION 19|RESPONSIVE TO DEHYDRATION 19A	RD19 (RESPONSIVE TO DEHYDRATION 19); cysteine-type endopeptidase/ cysteine-type peptidase
Contig3818	3	4	6	2	4	0	3	2	0	0	0	3	2	29	At5g10780	T30N20.50|T30N20_50	hypothetical protein
Contig2322	0	1	1	0	5	0	2	0	3	5	10	0	2	29	-	-	-
Contig62	1	1	0	1	3	0	0	0	9	2	10	0	2	29	At4g25500	ARGININE/SERINE-RICH SPLICING FACTOR|AT-SRP40|ATRSP40|SPLICING FACTOR AT-SRP40|T30C3.9	ATRSP35; RNA binding / nucleic acid binding / nucleotide binding
Contig220	1	7	13	2	0	0	1	1	0	0	1	0	2	28	-	-	-
Contig7778	0	0	3	0	4	0	0	0	3	2	10	2	2	26	At4g30960	ATCIPK6|CBL-INTERACTING PROTEIN KINASE 6|CIPK6|F6I18.130|F6I18_130|SNF1-RELATED PROTEIN KINASE 3.14|SNRK3.14|SOS3-INTERACTING PROTEIN 3	SIP3 (SOS3-INTERACTING PROTEIN 3); ATP binding / kinase/ protein kinase/ protein serine/threonine kinase
Contig2519	3	0	3	3	1	0	6	6	0	0	0	2	2	26	At3g51040	RTE1-HOMOLOG	RTH (RTE1-HOMOLOG)
Contig1698	3	3	1	0	3	2	0	5	0	5	2	0	2	26	At5g47870	MCA23.21|MCA23_21	hypothetical protein
Contig2045	2	0	5	4	1	1	0	2	0	2	6	0	2	25	-	-	-
Contig3926	0	11	7	1	0	2	1	1	0	0	0	0	2	25	At3g57450	-	hypothetical protein
Contig3485	0	3	7	0	2	3	4	2	1	0	0	0	2	24	At5g45160	K18C1.4|K18C1_4	root hair defective 3 GTP-binding (RHD3) family protein
Contig2483	0	1	1	1	4	0	0	2	1	2	7	2	2	23	At5g19590	T29J13.10|T29J13_10	hypothetical protein
Contig173	0	0	2	0	3	0	1	0	2	8	5	0	2	23	-	-	-
Contig1823	0	3	1	0	2	1	2	0	0	2	7	2	2	22	At2g05830	T6P5.3|T6P5_3	eukaryotic translation initiation factor 2B family protein / eIF-2B family protein
Contig9670	0	0	1	1	0	0	1	0	1	14	1	1	2	22	At4g01800	T7B11.6|T7B11_6	preprotein translocase secA subunit
Contig829	2	2	2	1	5	1	1	3	0	1	2	0	2	22	At3g15610	-	transducin family protein / WD-40 repeat family protein
Contig3220	0	7	1	0	0	0	11	0	0	0	0	0	2	21	At3g57880	-	C2 domain-containing protein
Contig9012	0	0	0	1	0	0	0	0	5	1	6	5	2	20	At1g76160	SKU5 Similar 5|T23E18.10|T23E18_10	sks5 (SKU5 Similar 5); copper ion binding / oxidoreductase
Contig14103	0	1	0	1	0	0	3	4	0	0	9	0	2	20	At1g26570	ATUGD1|T1K7.6|T1K7_6|UDP-GLUCOSE DEHYDROGENASE 1	UGD1 (UDP-GLUCOSE DEHYDROGENASE 1); NAD or NADH binding / UDP-glucose 6-dehydrogenase/ binding / catalytic/ coenzyme binding / oxidoreductase/ oxidoreductase
Contig8579	0	0	1	0	1	1	2	2	2	4	5	0	2	20	At1g79280	NUCLEAR PORE ANCHOR|YUP8H12R.12|YUP8H12R_12	NUA (NUCLEAR PORE ANCHOR)
Contig4472	0	0	4	2	0	0	3	0	0	4	4	0	2	19	At3g22200	GABA-T|GAMMA-AMINOBUTYRATE TRANSAMINASE|HER1|HEXENAL RESPONSE1|POLLEN-PISTIL INCOMPATIBILITY 2	POP2 (POLLEN-PISTIL INCOMPATIBILITY 2); 4-aminobutyrate transaminase/ 4-aminobutyrate:pyruvate transaminase
Contig2168	0	0	0	6	3	0	0	0	1	4	0	2	2	18	-	-	-
Contig1760	2	0	0	1	3	0	2	2	0	5	0	1	2	18	At5g39950	ATH2|ATTRXH2|Arabidopsis thioredoxin h2|MYH19.110|MYH19_110|THIOREDOXIN|THIOREDOXIN 2|THIOREDOXIN H2|TRXH2	ATTRX2 (THIOREDOXIN 2); oxidoreductase
Contig87	0	0	0	0	2	0	0	0	7	4	3	0	2	18	At1g76160	SKU5 Similar 5|T23E18.10|T23E18_10	sks5 (SKU5 Similar 5); copper ion binding / oxidoreductase
Contig2368	0	0	0	0	0	0	2	0	0	3	8	1	2	16	At2g39700	ARABIDOPSIS THALIANA EXPANSIN A4|ATEXP4|ATHEXP ALPHA 1.6|F17A14.7|F17A14_7	ATEXPA4 (ARABIDOPSIS THALIANA EXPANSIN A4)
Contig5683	0	0	0	0	0	0	0	0	1	12	0	1	2	16	At3g61470	LHCI-680	LHCA2; chlorophyll binding
Contig11681	1	0	1	0	5	0	0	0	2	3	2	0	2	16	At5g52040	ARGININE/SERINE-RICH SPLICING FACTOR|MSG15.12|MSG15_12	ATRSP41; RNA binding / nucleic acid binding / nucleotide binding
Contig1790	0	1	1	0	1	0	0	0	0	8	1	1	2	15	At1g69530	ARABIDOPSIS THALIANA EXPANSIN A1|AT-EXP1|ATEXP1|ATHEXP ALPHA 1.2|EXP1|EXPANSIN 1|F10D13.18|F10D13_18	ATEXPA1 (ARABIDOPSIS THALIANA EXPANSIN A1)
Contig7427	0	0	1	0	0	0	2	7	1	1	0	1	2	15	At4g39090	F19H22.190|F19H22_190|RD19A|RESPONSIVE TO DEHYDRATION 19|RESPONSIVE TO DEHYDRATION 19A	RD19 (RESPONSIVE TO DEHYDRATION 19); cysteine-type endopeptidase/ cysteine-type peptidase
Contig1674	1	1	4	0	0	2	1	2	1	0	1	0	2	15	At2g23790	F27L4.3|F27L4_3	hypothetical protein
Contig4701	0	1	0	0	8	0	0	1	0	0	0	2	2	14	At5g12310	-	zinc finger (C3HC4-type RING finger) family protein
Contig11166	1	0	9	0	0	0	2	0	0	0	0	0	2	14	-	-	-
Contig9751	1	0	0	0	0	0	3	1	1	2	1	2	2	13	At1g47128	F2G19.31|F2G19_31|RD21A|RESPONSIVE TO DEHYDRATION 21A|responsive to dehydration 21	RD21 (responsive to dehydration 21); cysteine-type endopeptidase/ cysteine-type peptidase
Contig1324	0	0	2	3	1	3	0	1	0	0	0	1	2	13	At1g53400	F12M16.29|F12M16_29	hypothetical protein
Contig8311	0	5	2	1	0	0	0	0	0	0	1	1	2	12	At5g27990	F15F15.60|F15F15_60	hypothetical protein
Contig1930	0	3	0	0	0	0	0	1	0	3	3	0	2	12	At2g47510	FUMARASE 1|T30B22.19	FUM1 (FUMARASE 1); catalytic/ fumarate hydratase
Contig9388	0	0	0	1	0	0	0	0	5	4	0	0	2	12	At3g11410	AHG3|ARABIDOPSIS THALIANA PROTEIN PHOSPHATASE 2CA|ATPP2CA	PP2CA (ARABIDOPSIS THALIANA PROTEIN PHOSPHATASE 2CA); protein binding / protein serine/threonine phosphatase
Contig6776	1	1	3	0	0	0	4	0	0	1	0	0	2	12	At3g45070	-	sulfotransferase family protein
Contig4190	1	1	2	0	0	1	1	4	0	0	0	0	2	12	At5g25360	F18G18.100|F18G18_100	hypothetical protein
Contig3776	0	0	1	0	1	1	4	3	0	0	0	0	2	12	-	-	-
Contig2488	0	0	1	0	0	1	0	0	0	0	7	0	2	11	At1g13750	F21F23.18|F21F23_18	calcineurin-like phosphoesterase family protein
Contig1881	1	0	0	0	0	0	0	0	0	8	0	0	2	11	At1g75460	F1B16.1|F1B16_1	ATP-dependent protease La (LON) domain-containing protein
Contig4193	1	1	3	0	2	1	0	1	0	0	0	0	2	11	At1g06530	F12K11.14|F12K11_14	myosin heavy chain-related
Contig764	0	4	3	0	0	0	2	0	0	0	0	0	2	11	At1g12310	F5O11.35|F5O11_35	calmodulin
Contig2336	0	0	0	0	2	0	0	0	0	0	6	0	2	10	At1g56220	F14G9.17|F14G9_17	dormancy/auxin associated family protein	with incorporation or reduction of molecular oxygen	2-oxoglutarate as one donor	and incorporation of one atom each of oxygen into both donors
Contig5609	0	0	0	1	1	0	0	2	0	1	3	0	2	10	At5g11770	T22P22.160|T22P22_160	NADH-ubiquinone oxidoreductase 20 kDa subunit
Contig14021	0	1	1	0	0	1	0	5	0	0	0	0	2	10	At1g32220	F3C3.2|F3C3_2	binding / catalytic/ coenzyme binding
Contig6461	0	1	0	0	0	2	1	0	1	0	0	2	2	9	At5g12190	MXC9.15|MXC9_15	RNA recognition motif (RRM)-containing protein
Contig9082	0	0	0	0	0	1	0	0	0	2	4	0	2	9	At3g01470	ARABIDOPSIS THALIANA HOMEOBOX 1|ATHB1|F4P13.2|F4P13_2|HAT5|HD-ZIP-1|HOMEODOMAIN PROTEIN FROM ARABIDOIPSIS THALIANA 5	ATHB-1 (ARABIDOPSIS THALIANA HOMEOBOX 1); DNA binding / protein homodimerization/ sequence-specific DNA binding / transcription activator/ transcription factor
Contig6454	1	1	0	0	1	0	0	4	0	0	0	0	2	9	At1g02130	ARA5|ARABIDOPSIS RAS 5|ARABIDOPSIS THALIANA RAB D2A|ARABIDOPSIS THALIANA RESPONSIVE TO ABSCISIC ACID 1B|ATRAB1B|ATRABD2A|RAB D2A|RABD2A|T7I23.6|T7I23_6	ARA-5 (ARABIDOPSIS RAS 5); GTP binding
Contig1642	0	1	1	2	1	2	0	0	0	0	0	0	2	9	-	-	-
Contig8779	0	0	0	0	0	1	1	1	0	1	1	1	2	8	At3g21690	-	MATE efflux family protein
Contig5134	0	0	0	0	1	0	0	2	0	0	3	0	2	8	At4g19170	NINE-CIS-EPOXYCAROTENOID DIOXYGENASE 4|T18B16.140|T18B16_140	NCED4 (NINE-CIS-EPOXYCAROTENOID DIOXYGENASE 4)
Contig1856	0	0	0	0	1	1	1	0	0	2	1	0	2	8	At1g18270	T10O22.24|T10O22_24	ketose-bisphosphate aldolase class-II family protein
Contig3364	0	0	0	0	0	0	2	3	0	0	1	0	2	8	At3g52470	-	harpin-induced family protein / HIN1 family protein / harpin-responsive family protein
Contig10867	2	0	0	0	0	0	1	1	0	2	0	0	2	8	At3g55610	DELTA 1-PYRROLINE-5-CARBOXYLATE SYNTHASE 2	P5CS2 (DELTA 1-PYRROLINE-5-CARBOXYLATE SYNTHASE 2); catalytic/ glutamate 5-kinase/ glutamate-5-semialdehyde dehydrogenase/ oxidoreductase
Contig11474	0	0	1	0	0	0	1	3	1	0	0	0	2	8	At3g23920	BETA-AMYLASE 1|BETA-AMYLASE 7|BMY7|TR-BAMY	BAM1 (BETA-AMYLASE 1); beta-amylase
Contig3543	0	0	0	0	1	1	2	0	0	0	0	1	2	7	At2g43970	F6E13.10	La domain-containing protein
Contig226	0	0	0	0	0	0	0	0	0	1	4	0	2	7	At1g51170	F23H24.1	protein kinase family protein
Contig6677	0	1	3	0	0	0	1	0	0	0	0	0	2	7	At4g00570	F6N23.16|F6N23_16	malate oxidoreductase
Contig1191	0	0	0	0	0	0	0	0	0	1	1	2	2	6	At1g21380	F24J8.3|F24J8_3	VHS domain-containing protein / GAT domain-containing protein
Contig8384	0	0	0	0	1	1	0	0	0	0	0	2	2	6	At2g40650	T7D17.17|T7D17_17	pre-mRNA splicing factor PRP38 family protein
Contig9980	0	0	0	0	0	0	0	0	0	3	1	0	2	6	At3g26780	-	catalytic
Contig9739	1	1	1	0	0	0	0	0	0	0	1	0	2	6	At4g19120	T18B16.90|T18B16_90|early-responsive to dehydration 3	ERD3 (early-responsive to dehydration 3)
Contig9427	0	0	0	1	0	0	2	0	1	0	0	0	2	6	At2g21970	F7D8.29|F7D8_29|STRESS ENHANCED PROTEIN 2	SEP2 (STRESS ENHANCED PROTEIN 2); chlorophyll binding
Contig11284	0	0	0	0	0	0	1	3	0	0	0	0	2	6	At1g75810	T4O12.4|T4O12_4	hypothetical protein
Contig6878	0	1	1	0	0	0	2	0	0	0	0	0	2	6	At3g19510	-	HAT3.1; DNA binding / sequence-specific DNA binding / transcription activator/ transcription factor
Contig3193	1	0	1	0	0	0	2	0	0	0	0	0	2	6	At5g65630	Global transcription factor group E 7|K21L13.15|K21L13_15	GTE7 (Global transcription factor group E 7); DNA binding
Contig3924	0	0	3	1	0	0	0	0	0	0	0	0	2	6	At4g02260	AT-RSH1|ATRSH1|RELA-SPOT HOMOLOG 1|RELA/SPOT HOMOLOG 1|T2H3.10|T2H3_10	RSH1 (RELA-SPOT HOMOLOG 1); catalytic
Contig8612	0	0	0	1	0	1	0	0	0	0	0	1	2	5	At5g54280	ARABIDOPSIS THALIANA MYOSIN 1|ARABIDOPSIS THALIANA MYOSIN 2|ARABIDOPSIS THALIANA MYOSIN 4|ATM4|ATMYOS1|MDK4.10|MDK4_10|MYOSIN 4	ATM2 (ARABIDOPSIS THALIANA MYOSIN 2); motor
Contig9321	0	0	0	1	0	0	0	0	0	0	2	0	2	5	At3g26290	-	CYP71B26; electron carrier/ heme binding / iron ion binding / monooxygenase/ oxygen binding
Contig9113	0	0	0	0	0	0	1	0	0	1	1	0	2	5	At2g45630	F17K2.16	oxidoreductase family protein
Contig6889	0	1	0	0	0	0	0	0	0	1	1	0	2	5	At2g44090	F6E13.22	hypothetical protein
Contig12941	0	0	0	0	2	0	0	0	0	0	1	0	2	5	-	-	-
Contig4771	0	0	0	0	2	0	0	0	1	0	0	0	2	5	At5g38760	MKD10.60|MKD10_60	hypothetical protein
Contig1685	0	0	0	0	0	3	0	0	0	0	0	0	2	5	At5g07990	CYP75B1|CYTOCHROME P450 75B1|D501|F13G24.190|F13G24_190|F3'H|FLAVONOID 3'-HYDROXYLASE|TRANSPARENT TESTA 7	TT7 (TRANSPARENT TESTA 7); flavonoid 3'-monooxygenase/ oxygen binding
Contig12631	1	0	1	0	1	0	0	0	0	0	0	0	2	5	At1g64660	ARABIDOPSIS THALIANA METHIONINE GAMMA-LYASE|F1N19.23|F1N19_23	ATMGL (ARABIDOPSIS THALIANA METHIONINE GAMMA-LYASE); catalytic/ methionine gamma-lyase
Contig10510	1	0	0	2	0	0	0	0	0	0	0	0	2	5	-	-	-
Contig1182	0	0	0	0	0	0	0	0	0	0	0	2	2	4	At3g02040	F1C9.18|F1C9_18|senescence-related gene 3	SRG3 (senescence-related gene 3); glycerophosphodiester phosphodiesterase/ phosphoric diester hydrolase
Contig7353	0	0	0	0	0	0	1	0	0	0	0	1	2	4	At5g19630	T29J13.50|T29J13_50	hypothetical protein
Contig9941	1	0	0	0	0	0	0	0	0	0	1	0	2	4	At4g21720	F17L22.180|F17L22_180	hypothetical protein
Contig1908	0	0	0	0	0	0	0	0	0	2	0	0	2	4	At1g17840	ABCG11|ARABIDOPSIS THALIANA WHITE-BROWN COMPLEX HOMOLOG PROTEIN 11|ATWBC11|COF1|CUTICULAR DEFECT AND ORGAN FUSION 1|DESPERADO|DSO|F2H15.7|F2H15_7|WHITE-BROWN COMPLEX HOMOLOG PROTEIN 11	WBC11 (WHITE-BROWN COMPLEX HOMOLOG PROTEIN 11); ATPase
Contig8980	0	0	0	0	0	0	0	0	0	2	0	0	2	4	At3g29030	ARABIDOPSIS THALIANA EXPANSIN 5|ARABIDOPSIS THALIANA EXPANSIN A5|ATEXP5|ATEXPA5|ATHEXP ALPHA 1.4|EXP5|EXPANSIN 5|EXPANSIN A5	EXPA5 (EXPANSIN A5)
Contig207	0	0	0	0	0	0	0	0	1	1	0	0	2	4	At4g13710	F18A5.100|F18A5_100	pectate lyase family protein
Contig59	0	0	0	0	0	0	0	0	2	0	0	0	2	4	At4g16260	DL4170C|FCAALL.386	catalytic/ cation binding / hydrolase
Contig5880	0	0	0	1	0	0	0	0	1	0	0	0	2	4	At5g63610	CYCLIN-DEPENDENT KINASE E;1|HEN3|HUA ENHANCER 3|MBK5.8|MBK5_8	CDKE;1 (CYCLIN-DEPENDENT KINASE E;1); ATP binding / kinase/ protein kinase/ protein serine/threonine kinase
Contig3288	0	0	0	0	0	0	2	0	0	0	0	0	2	4	-	-	-
Contig11584	0	0	0	1	0	0	1	0	0	0	0	0	2	4	At1g26270	F28B23.7|F28B23_7	phosphatidylinositol 3- and 4-kinase family protein
Contig229	0	0	1	0	0	0	1	0	0	0	0	0	2	4	At1g72710	CASEIN KINASE 1-LIKE PROTEIN 2|F28P22.10|F28P22_10	CKL2 (CASEIN KINASE 1-LIKE PROTEIN 2); ATP binding / kinase/ protein kinase/ protein serine/threonine kinase
Contig4936	0	0	0	0	2	0	0	0	0	0	0	0	2	4	At1g15520	ATPDR12|PLEIOTROPIC DRUG RESISTANCE 12|T16N11.3|T16N11_3	PDR12 (PLEIOTROPIC DRUG RESISTANCE 12); ATPase
Contig195	0	0	2	0	0	0	0	0	0	0	0	0	2	4	At3g27540	-	glycosyl transferase family 17 protein
Contig12896	0	1	1	0	0	0	0	0	0	0	0	0	2	4	At5g06680	ATSPC98|MPH15.2|MPH15_2|SPINDLE POLE BODY COMPONENT 98	SPC98 (SPINDLE POLE BODY COMPONENT 98); tubulin binding
Contig188	2	0	0	0	0	0	0	0	0	0	0	0	2	4	At5g27640	ARABIDOPSIS THALIANA TRANSLATION INITIATION FACTOR 3B1|ATEIF3B-1|ATTIF3B1|EIF3B|EIF3B-1|EUKARYOTIC TRANSLATION INITIATION FACTOR 3B|EUKARYOTIC TRANSLATION INITIATION FACTOR 3B1|T1G16.2|TRANSLATION INITIATION FACTOR 3B1	TIF3B1 (TRANSLATION INITIATION FACTOR 3B1); nucleic acid binding / translation initiation factor
Contig7629	0	0	0	0	0	0	0	0	0	0	0	1	2	3	At1g09250	T12M4.4|T12M4_4	transcription factor
Contig7782	0	0	0	0	0	0	0	0	0	0	0	1	2	3	At3g62150	P-GLYCOPROTEIN 21	PGP21 (P-GLYCOPROTEIN 21); ATPase
Contig7910	0	0	0	0	0	0	0	0	0	0	0	1	2	3	-	-	-
Contig7984	0	0	0	0	0	0	0	0	0	0	0	1	2	3	At1g61930	F8K4.12|F8K4_12	hypothetical protein
Contig9855	0	0	0	0	0	0	0	0	0	0	1	0	2	3	At1g67740	F12A21.13|F12A21_13|PSBY-1|PSBY-2|YCF32	PSBY
Contig224	0	0	0	0	0	0	0	0	0	1	0	0	2	3	At1g75310	AUXIN-LIKE 1 PROTEIN	AUL1; heat shock protein binding
Contig8999	0	0	0	0	0	0	0	0	0	1	0	0	2	3	At3g16760	-	tetratricopeptide repeat (TPR)-containing protein
Contig9024	0	0	0	0	0	0	0	0	0	1	0	0	2	3	At4g20460	F9F13.110|F9F13_110	NAD-dependent epimerase/dehydratase family protein
Contig14131	0	0	0	0	0	0	0	1	0	0	0	0	2	3	At3g16150	-	L-asparaginase
Contig214	0	0	0	0	0	0	1	0	0	0	0	0	2	3	At3g48950	-	glycoside hydrolase family 28 protein / polygalacturonase (pectinase) family protein
Contig10836	0	0	0	0	1	0	0	0	0	0	0	0	2	3	At1g21170	-	SEC5B
Contig217	0	0	0	0	1	0	0	0	0	0	0	0	2	3	At4g05320	C17L7.240|C17L7_240|POLYUBIQUITIN 10	UBQ10 (POLYUBIQUITIN 10); protein binding
Contig234	0	0	0	1	0	0	0	0	0	0	0	0	2	3	At3g09620	-	DEAD/DEAH box helicase
Contig12468	0	0	1	0	0	0	0	0	0	0	0	0	2	3	At1g56423	-	hypothetical protein
Contig12808	0	0	1	0	0	0	0	0	0	0	0	0	2	3	At2g33320	F4P9.9|F4P9_9	C2 domain-containing protein
Contig193	0	0	1	0	0	0	0	0	0	0	0	0	2	3	At1g79110	YUP8H12R.27|YUP8H12R_27	protein binding / zinc ion binding
Contig205	0	0	1	0	0	0	0	0	0	0	0	0	2	3	At5g53500	MNC6.4|MNC6_4	WD-40 repeat family protein
Contig186	0	1	0	0	0	0	0	0	0	0	0	0	2	3	At1g09575	-	hypothetical protein
Contig5981	0	1	0	0	0	0	0	0	0	0	0	0	2	3	At1g04140	F20D22.9|F20D22_9	transducin family protein / WD-40 repeat family protein
Contig6359	0	1	0	0	0	0	0	0	0	0	0	0	2	3	At5g61060	HDA5|HISTONE DEACETYLASE 5|MAF19.7|MAF19_7	HDA05 (HISTONE DEACETYLASE 5); histone deacetylase
Contig6476	0	1	0	0	0	0	0	0	0	0	0	0	2	3	At3g19020	-	leucine-rich repeat family protein / extensin family protein
Contig6517	0	1	0	0	0	0	0	0	0	0	0	0	2	3	At3g02750	F13E7.31|F13E7_31	protein phosphatase 2C family protein / PP2C family protein
Contig10525	1	0	0	0	0	0	0	0	0	0	0	0	2	3	-	-	-
Contig225	1	0	0	0	0	0	0	0	0	0	0	0	2	3	At1g14560	T5E21.6|T5E21_6	mitochondrial substrate carrier family protein
Contig5884	0	0	0	0	0	0	0	0	0	0	0	0	2	2	At3g13400	SKU5 Similar 13	sks13 (SKU5 Similar 13); copper ion binding / oxidoreductase
Contig5934	0	0	0	0	0	0	0	0	0	0	0	0	2	2	-	-	-
LUSFL1AD_Contig1	0	0	0	0	0	0	0	0	0	0	0	0	2	2	At5g42340	MDH9.3|MDH9_3	binding / ubiquitin-protein ligase
LUSFL1AD_Contig11	0	0	0	0	0	0	0	0	0	0	0	0	2	2	At2g25737	-	hypothetical protein
LUSFL1AD_Contig116	0	0	0	0	0	0	0	0	0	0	0	0	2	2	At3g14520	-	terpene synthase/cyclase family protein
LUSFL1AD_Contig132	0	0	0	0	0	0	0	0	0	0	0	0	2	2	At2g36570	F1O11.20|F1O11_20	leucine-rich repeat transmembrane protein kinase
LUSFL1AD_Contig147	0	0	0	0	0	0	0	0	0	0	0	0	2	2	-	-	-
LUSFL1AD_Contig152	0	0	0	0	0	0	0	0	0	0	0	0	2	2	At1g67290	F1N21.11	glyoxal oxidase-related
LUSFL1AD_Contig168	0	0	0	0	0	0	0	0	0	0	0	0	2	2	-	-	-
LUSFL1AD_Contig169	0	0	0	0	0	0	0	0	0	0	0	0	2	2	-	-	-
LUSFL1AD_Contig17	0	0	0	0	0	0	0	0	0	0	0	0	2	2	At1g55630	F20N2.6	pentatricopeptide (PPR) repeat-containing protein
LUSFL1AD_Contig183	0	0	0	0	0	0	0	0	0	0	0	0	2	2	At1g08790	F22O13.28|F22O13_28	hypothetical protein
LUSFL1AD_Contig192	0	0	0	0	0	0	0	0	0	0	0	0	2	2	At4g36490	AP22.26|AP22_26|ATSFH12|SEC14-LIKE 12	SFH12 (SEC14-LIKE 12); phosphatidylinositol transporter/ transporter
LUSFL1AD_Contig193	0	0	0	0	0	0	0	0	0	0	0	0	2	2	-	-	-
LUSFL1AD_Contig2	0	0	0	0	0	0	0	0	0	0	0	0	2	2	At3g12630	-	zinc finger (AN1-like) family protein
LUSFL1AD_Contig200	0	0	0	0	0	0	0	0	0	0	0	0	2	2	-	-	-
LUSFL1AD_Contig211	0	0	0	0	0	0	0	0	0	0	0	0	2	2	At1g20650	F5M15.3	ATP binding / protein kinase/ protein serine/threonine kinase
LUSFL1AD_Contig214	0	0	0	0	0	0	0	0	0	0	0	0	2	2	At4g36490	AP22.26|AP22_26|ATSFH12|SEC14-LIKE 12	SFH12 (SEC14-LIKE 12); phosphatidylinositol transporter/ transporter
LUSFL1AD_Contig232	0	0	0	0	0	0	0	0	0	0	0	0	2	2	-	-	-
LUSFL1AD_Contig236	0	0	0	0	0	0	0	0	0	0	0	0	2	2	-	-	-
LUSFL1AD_Contig237	0	0	0	0	0	0	0	0	0	0	0	0	2	2	At2g18470	T30D6.2	protein kinase family protein
LUSFL1AD_Contig243	0	0	0	0	0	0	0	0	0	0	0	0	2	2	At4g30160	ARABIDOPSIS THALIANA VILLIN 4|ATVLN4|F9N11.10|F9N11_10	VLN4 (ARABIDOPSIS THALIANA VILLIN 4); actin binding
LUSFL1AD_Contig248	0	0	0	0	0	0	0	0	0	0	0	0	2	2	At3g02300	F14P3.5|F14P3_5	regulator of chromosome condensation (RCC1) family protein
LUSFL1AD_Contig251	0	0	0	0	0	0	0	0	0	0	0	0	2	2	At5g27000	ARABIDOPSIS THALIANA KINESIN 4|F2P16.12|F2P16_12|KATD|KINESIN-LIKE PROTEIN IN ARABIDOPSIS THALIANA D	ATK4 (ARABIDOPSIS THALIANA KINESIN 4); ATPase/ microtubule binding / microtubule motor
LUSFL1AD_Contig252	0	0	0	0	0	0	0	0	0	0	0	0	2	2	At3g61230	-	LIM domain-containing protein
LUSFL1AD_Contig256	0	0	0	0	0	0	0	0	0	0	0	0	2	2	At2g45290	F4L23.20	transketolase
LUSFL1AD_Contig259	0	0	0	0	0	0	0	0	0	0	0	0	2	2	At2g43790	ARABIDOPSIS THALIANA MAP KINASE 6|F18O19.10|MAP KINASE 6|MAPK6|MPK6	ATMPK6 (ARABIDOPSIS THALIANA MAP KINASE 6); MAP kinase/ kinase
LUSFL1AD_Contig275	0	0	0	0	0	0	0	0	0	0	0	0	2	2	At5g24880	F6A4.90|F6A4_90	hypothetical protein
LUSFL1AD_Contig28	0	0	0	0	0	0	0	0	0	0	0	0	2	2	At5g19730	T29J13.150|T29J13_150	pectinesterase family protein
LUSFL1AD_Contig284	0	0	0	0	0	0	0	0	0	0	0	0	2	2	At1g25450	3-KETOACYL-COA SYNTHASE 5|CER60|ECERIFERUM 60|F2J7.9|F2J7_9	KCS5 (3-KETOACYL-COA SYNTHASE 5); fatty acid elongase
LUSFL1AD_Contig287	0	0	0	0	0	0	0	0	0	0	0	0	2	2	At5g12040	F14F18.210|F14F18_210	carbon-nitrogen hydrolase family protein
LUSFL1AD_Contig295	0	0	0	0	0	0	0	0	0	0	0	0	2	2	At3g07070	F17A9.25	protein kinase family protein
LUSFL1AD_Contig303	0	0	0	0	0	0	0	0	0	0	0	0	2	2	-	-	-
LUSFL1AD_Contig304	0	0	0	0	0	0	0	0	0	0	0	0	2	2	At4g35700	F8D20.210|F8D20_210	zinc finger (C2H2 type) family protein
LUSFL1AD_Contig308	0	0	0	0	0	0	0	0	0	0	0	0	2	2	At4g26466	LORELEI	LRE (LORELEI)
LUSFL1AD_Contig31	0	0	0	0	0	0	0	0	0	0	0	0	2	2	At3g14040	-	exopolygalacturonase / galacturan 1
LUSFL1AD_Contig327	0	0	0	0	0	0	0	0	0	0	0	0	2	2	At5g24880	F6A4.90|F6A4_90	hypothetical protein
LUSFL1AD_Contig332	0	0	0	0	0	0	0	0	0	0	0	0	2	2	At2g44480	BETA GLUCOSIDASE 17|F4I1.29	BGLU17 (BETA GLUCOSIDASE 17); catalytic/ cation binding / hydrolase
LUSFL1AD_Contig340	0	0	0	0	0	0	0	0	0	0	0	0	2	2	At3g06260	F28L1.20|F28L1_20|Galacturonosyltransferase-like 4	GATL4 (Galacturonosyltransferase-like 4); polygalacturonate 4-alpha-galacturonosyltransferase/ transferase
LUSFL1AD_Contig343	0	0	0	0	0	0	0	0	0	0	0	0	2	2	-	-	-
LUSFL1AD_Contig346	0	0	0	0	0	0	0	0	0	0	0	0	2	2	At5g41780	K16L22.6|K16L22_6	myosin heavy chain-related
LUSFL1AD_Contig352	0	0	0	0	0	0	0	0	0	0	0	0	2	2	At4g26650	T15N24.100|T15N24_100	RNA recognition motif (RRM)-containing protein
LUSFL1AD_Contig356	0	0	0	0	0	0	0	0	0	0	0	0	2	2	At5g47180	MQL5.3|MQL5_3	vesicle-associated membrane family protein / VAMP family protein
LUSFL1AD_Contig371	0	0	0	0	0	0	0	0	0	0	0	0	2	2	At4g34131	F28A23.2|UDP-glucosyl transferase 73B3	UGT73B3 (UDP-glucosyl transferase 73B3); UDP-glycosyltransferase/ abscisic acid glucosyltransferase/ quercetin 3-O-glucosyltransferase/ transferase
LUSFL1AD_Contig377	0	0	0	0	0	0	0	0	0	0	0	0	2	2	At5g39050	MXF12.60|MXF12_60	transferase/ transferase
LUSFL1AD_Contig382	0	0	0	0	0	0	0	0	0	0	0	0	2	2	At4g38420	F22I13.190|F22I13_190|SKU5 Similar 9	sks9 (SKU5 Similar 9); copper ion binding / oxidoreductase
LUSFL1AD_Contig383	0	0	0	0	0	0	0	0	0	0	0	0	2	2	At1g64460	F1N19.4|F1N19_4	phosphatidylinositol 3- and 4-kinase family protein
LUSFL1AD_Contig388	0	0	0	0	0	0	0	0	0	0	0	0	2	2	At4g33580	A. THALIANA BETA CARBONIC ANHYDRASE 5|ATBCA5|BETA CARBONIC ANHYDRASE 5|T16L1.70|T16L1_70	carbonic anhydrase family protein / carbonate dehydratase family protein
LUSFL1AD_Contig389	0	0	0	0	0	0	0	0	0	0	0	0	2	2	At3g11430	ATGPAT5|GLYCEROL-3-PHOSPHATE ACYLTRANSFERASE 5	GPAT5 (GLYCEROL-3-PHOSPHATE ACYLTRANSFERASE 5); 1-acylglycerol-3-phosphate O-acyltransferase/ acyltransferase/ organic anion transmembrane transporter
LUSFL1AD_Contig39	0	0	0	0	0	0	0	0	0	0	0	0	2	2	At5g61960	ARABIDOPSIS MEI2-LIKE PROTEIN 1|K22G18.10|K22G18_10	AML1 (ARABIDOPSIS MEI2-LIKE PROTEIN 1); RNA binding / protein binding
LUSFL1AD_Contig393	0	0	0	0	0	0	0	0	0	0	0	0	2	2	At1g12940	F13K23.20|F13K23_20|nitrate transporter2.5	ATNRT2.5 (nitrate transporter2.5); nitrate transmembrane transporter
LUSFL1AD_Contig399	0	0	0	0	0	0	0	0	0	0	0	0	2	2	At1g08480	T27G7.26	hypothetical protein
LUSFL1AD_Contig406	0	0	0	0	0	0	0	0	0	0	0	0	2	2	At5g52230	F17P19.13|F17P19_13	MBD13; methyl-CpG binding
LUSFL1AD_Contig42	0	0	0	0	0	0	0	0	0	0	0	0	2	2	At5g20680	T1M15.80|T1M15_80	hypothetical protein
LUSFL1AD_Contig421	0	0	0	0	0	0	0	0	0	0	0	0	2	2	At4g37820	T28I19.100|T28I19_100	hypothetical protein
LUSFL1AD_Contig437	0	0	0	0	0	0	0	0	0	0	0	0	2	2	At3g19610	-	hypothetical protein
LUSFL1AD_Contig445	0	0	0	0	0	0	0	0	0	0	0	0	2	2	At1g64740	ALPHA-1 TUBULIN|F13O11.5|F13O11_5	TUA1 (ALPHA-1 TUBULIN); structural constituent of cytoskeleton
LUSFL1AD_Contig446	0	0	0	0	0	0	0	0	0	0	0	0	2	2	At5g62750	MQB2.7|MQB2_7	hypothetical protein
LUSFL1AD_Contig46	0	0	0	0	0	0	0	0	0	0	0	0	2	2	-	-	-
LUSFL1AD_Contig469	0	0	0	0	0	0	0	0	0	0	0	0	2	2	At2g21480	F3K23.24|F3K23_24	protein kinase family protein
LUSFL1AD_Contig470	0	0	0	0	0	0	0	0	0	0	0	0	2	2	At1g09330	T31J12.5|T31J12_5	hypothetical protein
LUSFL1AD_Contig506	0	0	0	0	0	0	0	0	0	0	0	0	2	2	At5g48100	LAC15|LACCASE-LIKE 15|MDN11.18|MDN11_18|TRANSPARENT TESTA 10	TT10 (TRANSPARENT TESTA 10); copper ion binding / laccase
LUSFL1AD_Contig510	0	0	0	0	0	0	0	0	0	0	0	0	2	2	At3g11740	-	hypothetical protein
LUSFL1AD_Contig513	0	0	0	0	0	0	0	0	0	0	0	0	2	2	At4g14880	ATCYS-3A|CYTACS1|DL3480C|FCAALL.34|O-ACETHYLSERINE SULFHYDRYLASE|O-ACETYLSERINE (THIOL) LYASE (OAS-TL) ISOFORM A1|O-ACETYLSERINE (THIOL)LYASE	OASA1 (O-ACETYLSERINE (THIOL) LYASE (OAS-TL) ISOFORM A1); cysteine synthase
LUSFL1AD_Contig517	0	0	0	0	0	0	0	0	0	0	0	0	2	2	At1g05580	CATION/H+ EXCHANGER 23|CHX23|F3F20.2|F3F20_2	ATCHX23 (CATION/H+ EXCHANGER 23); monovalent cation:proton antiporter/ sodium:hydrogen antiporter
LUSFL1AD_Contig526	0	0	0	0	0	0	0	0	0	0	0	0	2	2	At2g31020	F7F1.23|F7F1_23|OSBP(OXYSTEROL BINDING PROTEIN)-RELATED PROTEIN 1A	ORP1A (OSBP(OXYSTEROL BINDING PROTEIN)-RELATED PROTEIN 1A); oxysterol binding
LUSFL1AD_Contig55	0	0	0	0	0	0	0	0	0	0	0	0	2	2	At3g01900	F1C9.32|F1C9_32	CYP94B2; electron carrier/ heme binding / iron ion binding / monooxygenase/ oxygen binding
LUSFL1AD_Contig57	0	0	0	0	0	0	0	0	0	0	0	0	2	2	At2g36380	ATPDR6|F1O11.1|F1O11_1|PLEIOTROPIC DRUG RESISTANCE 6	PDR6; ATPase
LUSFL1AD_Contig58	0	0	0	0	0	0	0	0	0	0	0	0	2	2	At1g10150	ATPP2-A10|F14N23.3|F14N23_3|PHLOEM PROTEIN 2-A10	carbohydrate binding
LUSFL1AD_Contig60	0	0	0	0	0	0	0	0	0	0	0	0	2	2	At1g68610	F24J5.15|F24J5_15	hypothetical protein
LUSFL1AD_Contig68	0	0	0	0	0	0	0	0	0	0	0	0	2	2	At5g42905	-	nucleic acid binding / ribonuclease H
LUSFL1AD_Contig74	0	0	0	0	0	0	0	0	0	0	0	0	2	2	At3g07070	F17A9.25	protein kinase family protein
LUSFL1AD_Contig97	0	0	0	0	0	0	0	0	0	0	0	0	2	2	At3g27810	ARABIDOPSIS THALIANA MYB DOMAIN PROTEIN 21|ARABIDOPSIS THALIANA MYB DOMAIN PROTEIN 3|AT3G27812|ATMYB3|MYB DOMAIN PROTEIN 21|MYB21	ATMYB21 (ARABIDOPSIS THALIANA MYB DOMAIN PROTEIN 21); DNA binding / transcription factor
LUSFL1AD_Contig99	0	0	0	0	0	0	0	0	0	0	0	0	2	2	At3g15850	ADS3|FADB|FATTY ACID DESATURASE 5|FATTY ACID DESATURASE B|JB67	FAD5 (FATTY ACID DESATURASE 5); 16:0 monogalactosyldiacylglycerol desaturase/ oxidoreductase
Contig3921	58	81	161	29	38	277	48	48	1	3	2	3	1	750	At4g40030	T5J17.200|T5J17_200	histone H3.2
Contig12453	0	138	162	14	18	90	33	8	0	0	0	0	1	464	At5g59850	MMN10.16	40S ribosomal protein S15A (RPS15aF)
Contig9007	0	1	1	2	1	0	0	0	13	386	34	1	1	440	At5g35630	ATGSL1|GLN2|GLUTAMINE SYNTHETASE 2|GLUTAMINE SYNTHETASE LIKE 1|MJE4.9|MJE4_9	GS2 (GLUTAMINE SYNTHETASE 2); glutamate-ammonia ligase
Contig2282	5	8	24	216	87	24	15	27	0	1	0	8	1	416	At4g27130	T24A18.80|T24A18_80	eukaryotic translation initiation factor SUI1
Contig4923	63	101	78	35	22	68	23	10	1	0	1	2	1	405	At3g52590	EARLY-RESPONSIVE TO DEHYDRATION 16|EMB2167|EMBRYO DEFECTIVE 2167|ERD16|F3C22.8|HAP4|HAPLESS 4|UBIQUITIN EXTENSION PROTEIN 1	UBQ1 (UBIQUITIN EXTENSION PROTEIN 1); protein binding / structural constituent of ribosome
Contig1844	0	0	1	0	1	0	0	1	19	269	31	0	1	323	At1g43670	F2J6.2|F2J6_2	fructose-1
Contig4602	7	21	92	75	14	70	17	7	0	0	0	1	1	305	At1g27330	F17L21.12|F17L21_12	hypothetical protein
Contig1850	14	29	98	28	0	0	0	1	5	54	8	0	1	238	At1g79040	PSII-R|YUP8H12R.34|YUP8H12R_34|photosystem II subunit R	PSBR (photosystem II subunit R)
Contig673	6	23	53	1	16	0	0	0	51	0	63	0	1	214	At3g61470	LHCI-680	LHCA2; chlorophyll binding
Contig403	36	31	72	5	7	31	25	0	1	0	1	2	1	212	At3g05560	F18C1.17|F18C1_17	60S ribosomal protein L22-2 (RPL22B)
Contig3851	50	80	20	5	10	27	8	9	0	0	0	1	1	211	At5g09510	T5E8.310|T5E8_310	40S ribosomal protein S15 (RPS15D)
Contig4617	56	55	15	15	15	8	8	12	1	2	6	5	1	199	At1g13950	ATELF5A-1|EIF-5A|EIF5A|EUKARYOTIC ELONGATION FACTOR 5A|EUKARYOTIC ELONGATION FACTOR 5A-1|F16A14.17	ELF5A-1 (EUKARYOTIC ELONGATION FACTOR 5A-1); translation initiation factor
Contig1620	4	18	64	10	4	46	33	8	0	0	0	5	1	193	At1g15270	F9L1.21|F9L1_21	hypothetical protein
Contig146	0	0	0	0	0	0	0	0	187	0	1	0	1	189	At4g35160	T12J5.30|T12J5_30	O-methyltransferase family 2 protein
Contig159	0	0	0	0	0	0	0	0	36	99	46	5	1	187	At5g38420	MXI10.14|MXI10_14	ribulose bisphosphate carboxylase small chain 2B / RuBisCO small subunit 2B (RBCS-2B) (ATS2B)
Contig2335	0	0	0	0	4	0	2	0	20	40	111	1	1	179	At1g21680	F8K7.10|F8K7_10	hypothetical protein
Contig1634	32	66	21	9	8	13	14	11	1	0	0	0	1	176	At5g60670	MUP24.13|MUP24_13	60S ribosomal protein L12 (RPL12C)
Contig4169	0	22	64	3	16	26	0	0	12	1	30	0	1	175	At3g13470	-	chaperonin
Contig2403	4	1	2	3	27	0	7	3	37	31	52	0	1	168	At5g42190	ARABIDOPSIS SKP1-LIKE 2|Arabidopsis SKP-like 2|MJC20.30|MJC20_30|SKP1B	ASK2 (ARABIDOPSIS SKP1-LIKE 2); protein binding / ubiquitin-protein ligase
Contig531	28	39	15	2	19	1	11	16	4	4	16	10	1	166	At2g16600	CYCLOPHILIN|ROTAMASE CYP 3|T24I21.1|T24I21_1	ROC3; peptidyl-prolyl cis-trans isomerase
Contig2346	2	2	6	0	1	0	0	97	0	0	55	0	1	164	At5g47630	MNJ7.22|MNJ7_22|mitochondrial acyl carrier protein 3	mtACP3 (mitochondrial acyl carrier protein 3); acyl carrier/ cofactor binding
Contig38	16	23	57	3	0	0	0	0	39	17	0	1	1	157	At2g06520	PSII-X|T12H3.7|T12H3_7|photosystem II subunit X	PSBX (photosystem II subunit X)
Contig4082	4	5	27	6	12	2	34	10	1	31	1	19	1	153	At5g54770	MBG8.3|MBG8_3|THI1 PROTEIN|THI4|THIAMINE4|THIAZOLE REQUIRING|TZ	THI1; protein homodimerization
Contig4838	24	9	19	27	38	1	9	7	0	0	1	13	1	149	At3g16640	TRANSLATIONALLY CONTROLLED TUMOR PROTEIN	TCTP (TRANSLATIONALLY CONTROLLED TUMOR PROTEIN)
Contig8663	49	16	10	5	22	4	0	7	0	21	2	0	1	137	At2g37270	F3G5.6|F3G5_6|RIBOSOMAL PROTEIN 5B	ATRPS5B (RIBOSOMAL PROTEIN 5B); structural constituent of ribosome
Contig3408	1	2	0	0	2	0	89	0	18	10	8	5	1	136	At1g09310	T31J12.3|T31J12_3	hypothetical protein
Contig116	0	0	1	0	0	0	0	0	82	0	41	7	1	132	At3g08940	light harvesting complex PSII	LHCB4.2 (light harvesting complex PSII); chlorophyll binding
Contig4046	10	52	37	2	6	7	8	3	2	0	0	0	1	128	At5g48760	K24G6.9|K24G6_9	60S ribosomal protein L13A (RPL13aD)
Contig2318	6	3	2	2	35	0	0	0	6	13	50	0	1	118	At4g03120	F4C21.4|F4C21_4	proline-rich family protein
Contig6097	27	27	19	8	7	16	5	6	0	0	0	0	1	116	At4g31700	F28M20.110|F28M20_110|RIBOSOMAL PROTEIN S6	RPS6 (RIBOSOMAL PROTEIN S6); structural constituent of ribosome
Contig3345	24	44	17	2	5	0	11	4	0	0	0	2	1	110	At3g02520	14-3-3NU|F16B3.15|F16B3_15|GENERAL REGULATORY FACTOR 7|GF14 NU	GRF7 (GENERAL REGULATORY FACTOR 7); protein binding / protein phosphorylated amino acid binding
Contig117	12	10	20	0	5	0	0	0	9	23	20	9	1	109	At3g56940	ACSF|CHL27|COPPER RESPONSE DEFECT 1|T8M16.1	CRD1 (COPPER RESPONSE DEFECT 1); DNA binding / magnesium-protoporphyrin IX monomethyl ester (oxidative) cyclase
Contig9044	0	0	0	25	79	0	0	2	0	1	0	1	1	109	At3g23700	-	S1 RNA-binding domain-containing protein
Contig8281	37	16	22	5	8	3	2	5	2	3	1	1	1	106	At3g11250	-	60S acidic ribosomal protein P0 (RPP0C)
Contig3218	7	16	10	1	27	2	5	5	4	19	6	0	1	103	At1g18080	RACK1A_AT|RECEPTOR FOR ACTIVATED C KINASE 1 A|T10F20.9|WD-40 REPEAT PROTEIN ATARCA	ATARCA; nucleotide binding
Contig3961	0	19	31	0	2	19	21	5	0	0	0	4	1	102	At5g01650	F7A7.170|F7A7_170	macrophage migration inhibitory factor family protein / MIF family protein
Contig1052	0	1	3	0	7	1	9	4	17	8	42	8	1	101	At5g17920	ATCIMS|ATMETS|COBALAMIN-INDEPENDENT METHIONINE SYNTHASE|MPI7.60|MPI7_60	ATMS1; 5-methyltetrahydropteroyltriglutamate-homocysteine S-methyltransferase/ copper ion binding / methionine synthase
Contig2438	17	37	6	4	5	0	7	7	1	2	4	7	1	98	At2g16600	CYCLOPHILIN|ROTAMASE CYP 3|T24I21.1|T24I21_1	ROC3; peptidyl-prolyl cis-trans isomerase
Contig1939	17	14	24	5	10	6	7	2	0	0	0	5	1	91	-	-	-
Contig2778	25	22	13	0	0	10	8	10	0	0	0	1	1	90	At5g64400	MSJ1.24|MSJ1_24	hypothetical protein
Contig2351	0	0	3	0	63	2	3	2	2	5	9	0	1	90	At4g11820	EMB2778|EMBRYO DEFECTIVE 2778|HMG-COA SYNTHASE|HMGS|HYDROXYMETHYLGLUTARYL-COA SYNTHASE|T26M18.30|T26M18_30	MVA1; acetyl-CoA C-acetyltransferase/ hydroxymethylglutaryl-CoA synthase
Contig2397	1	6	3	0	1	5	35	31	0	1	2	1	1	87	At4g39730	T19P19.120|T19P19_120	lipid-associated family protein
Contig3179	1	1	30	7	37	0	0	1	9	0	0	0	1	87	At2g31980	F22D22.27|F22D22_27	cysteine proteinase inhibitor-related
Contig1743	0	2	4	1	8	0	0	0	24	32	14	0	1	86	At4g25080	F24A6.6|MGPIXMT|magnesium-protoporphyrin IX methyltransferase	CHLM (magnesium-protoporphyrin IX methyltransferase); magnesium protoporphyrin IX methyltransferase
Contig3256	4	4	9	28	4	0	16	1	3	1	1	13	1	85	At4g21960	F1N20.3|PEROXIDASE PRXR1	PRXR1; electron carrier/ heme binding / peroxidase
Contig5750	3	9	20	5	4	19	13	1	1	0	0	1	1	77	At1g76200	T23E18.30|T23E18_30	hypothetical protein
Contig4757	8	4	10	6	12	5	5	15	0	1	0	6	1	73	At3g04120	GAPC|GAPC-1|GLYCERALDEHYDE-3-PHOSPHATE DEHYDROGENASE C SUBUNIT|GLYCERALDEHYDE-3-PHOSPHATE DEHYDROGENASE C SUBUNIT 1|T6K12.26|T6K12_26	GAPC1 (GLYCERALDEHYDE-3-PHOSPHATE DEHYDROGENASE C SUBUNIT 1); glyceraldehyde-3-phosphate dehydrogenase (phosphorylating)/ glyceraldehyde-3-phosphate dehydrogenase
Contig6230	3	3	5	2	3	0	0	0	12	25	10	5	1	69	At1g12900	F13K23.15|F13K23_15|GLYCERALDEHYDE 3-PHOSPHATE DEHYDROGENASE A SUBUNIT 2	GAPA-2 (GLYCERALDEHYDE 3-PHOSPHATE DEHYDROGENASE A SUBUNIT 2); NAD or NADH binding / binding / catalytic/ glyceraldehyde-3-phosphate dehydrogenase (phosphorylating)/ glyceraldehyde-3-phosphate dehydrogenase
Contig12676	24	12	21	1	0	4	0	3	1	1	0	0	1	68	At5g59910	MMN10.15|MMN10_15	HTB4; DNA binding
Contig352	4	3	2	2	23	2	5	22	0	0	0	3	1	67	At5g47120	ARABIDOPSIS BAX INHIBITOR 1|ATBI-1|BAX INHIBITOR 1|BI-1|K14A3.7|K14A3_7	ATBI1 (BAX INHIBITOR 1)
Contig8993	10	9	15	2	3	0	7	0	5	8	3	3	1	66	At2g16850	F12A24.3|F12A24_3|PIP3B|PLASMA MEMBRANE INTRINSIC PROTEIN 2;8|PLASMA MEMBRANE INTRINSIC PROTEIN 3B	PIP2;8 (PLASMA MEMBRANE INTRINSIC PROTEIN 2;8); water channel
Contig5442	8	3	17	1	3	11	7	9	0	0	2	3	1	65	At3g08610	-	hypothetical protein
Contig2529	13	8	12	1	0	9	6	9	0	0	2	2	1	63	At3g61440	ARATH;BSAS3;1|ATCYSC1|BETA-SUBSTITUTED ALA SYNTHASE 3;1|CYSTEINE SYNTHASE|CYSTEINE SYNTHASE C1	CYSC1 (CYSTEINE SYNTHASE C1); L-3-cyanoalanine synthase/ cysteine synthase
Contig319	0	11	15	0	2	8	6	8	0	6	2	1	1	60	At5g67590	FROSTBITE1|K9I9.16|K9I9_16	FRO1 (FROSTBITE1); NADH dehydrogenase (ubiquinone)
Contig3419	6	9	1	2	2	7	7	5	2	4	9	4	1	59	At2g02050	-	NADH-ubiquinone oxidoreductase B18 subunit
Contig147	8	4	4	0	4	1	0	4	9	7	17	0	1	59	-	-	-
Contig724	10	12	11	1	3	9	5	3	0	0	0	3	1	58	At4g00100	ARABIDOPSIS THALIANA RIBOSOMAL PROTEIN S13A|F6N15.7|F6N15_7|PFL2|POINTED FIRST LEAF 2|RIBOSOMAL PROTEIN S13|RPS13	ATRPS13A (ARABIDOPSIS THALIANA RIBOSOMAL PROTEIN S13A); structural constituent of ribosome
Contig3361	15	10	12	6	5	2	5	0	0	2	0	0	1	58	At5g45775	-	60S ribosomal protein L11 (RPL11D)
Contig5217	2	0	1	7	5	1	7	27	0	0	1	4	1	56	At5g19140	ATAILP1|T24G5.40|T24G5_40	AILP1
Contig4344	18	6	14	0	0	0	3	7	3	1	0	3	1	56	At5g14040	MUA22.4|MUA22_4	mitochondrial phosphate transporter
Contig76	0	0	0	1	5	3	0	3	5	5	32	0	1	55	At3g07020	-	UDP-glucose:sterol glucosyltransferase (UGT80A2)
Contig3191	0	0	0	0	0	0	49	5	0	0	0	0	1	55	At1g49320	F13F21.25|F13F21_25	BURP domain-containing protein
Contig1145	1	2	0	0	7	0	4	8	8	9	10	4	1	54	At1g17080	F20D23.22|F20D23_22	hypothetical protein
Contig4402	11	8	30	0	0	0	0	0	0	1	0	3	1	54	At1g08380	PSI-O|T27G7.25|T27G7_25|photosystem I subunit O	PSAO (photosystem I subunit O)
Contig4841	7	11	6	5	11	4	2	3	0	1	0	1	1	52	At5g10860	T30N20.130|T30N20_130	CBS domain-containing protein
Contig2669	8	13	7	1	12	2	3	3	0	0	0	1	1	51	At4g26210	T25K17.20|T25K17_20	mitochondrial ATP synthase g subunit family protein
Contig4608	8	21	17	0	0	0	0	0	0	0	0	3	1	50	At1g06680	F12K11.3|F12K11_3|OE23|OEE2|OXYGEN EVOLVING COMPLEX SUBUNIT 23 KDA|OXYGEN-EVOLVING ENHANCER PROTEIN 2|PHOTOSYSTEM II SUBUNIT P|PHOTOSYSTEM II SUBUNIT P-1|PSII-P	PSBP-1 (PHOTOSYSTEM II SUBUNIT P-1); poly(U) binding
Contig12537	0	1	5	2	9	0	0	0	2	0	30	0	1	50	At2g19810	F6F22.16|F6F22_16	zinc finger (CCCH-type) family protein
Contig1867	0	0	0	0	0	0	0	0	0	48	1	0	1	50	At4g12800	PSI-L|T20K18.150|T20K18_150|photosystem I subunit L	PSAL (photosystem I subunit L)
Contig4672	2	3	1	7	33	0	2	0	1	0	0	0	1	50	At5g58070	ATTIL|K21L19.9|K21L19_9|TEMPERATURE-INDUCED LIPOCALIN	TIL (TEMPERATURE-INDUCED LIPOCALIN); binding / transporter
Contig758	4	4	10	3	1	16	11	0	0	0	0	0	1	50	At2g02050	-	NADH-ubiquinone oxidoreductase B18 subunit
Contig2736	4	8	2	0	7	2	6	5	1	5	5	3	1	49	At1g27450	ADENINE PHOSPHORIBOSYL TRANSFERASE 1|ARABIDOPSIS THALIANA ADENINE PHOSPHORIBOSYLTRANSFERASE 1|ATAPT1|F17L21.24|F17L21_24	APT1 (ADENINE PHOSPHORIBOSYL TRANSFERASE 1); adenine phosphoribosyltransferase
Contig4493	1	0	22	16	3	3	0	3	0	0	0	0	1	49	At3g62550	-	universal stress protein (USP) family protein
Contig1299	11	5	8	0	0	3	6	12	2	0	0	0	1	48	At5g43330	MWF20.2|MWF20_2	malate dehydrogenase
Contig3412	0	5	2	5	14	4	9	8	0	0	0	0	1	48	At3g10920	MANGANESE SUPEROXIDE DISMUTASE 1|MEE33|maternal effect embryo arrest 33	MSD1 (MANGANESE SUPEROXIDE DISMUTASE 1); metal ion binding / superoxide dismutase
Contig5939	0	0	0	0	0	0	0	0	30	16	0	0	1	47	At3g04290	ATLTL1|LI-TOLERANT LIPASE 1|T6K12.9|T6K12_9	LTL1 (LI-TOLERANT LIPASE 1); carboxylesterase/ hydrolase
Contig9032	0	0	1	1	0	0	0	0	5	34	4	0	1	46	At2g15620	ARABIDOPSIS THALIANA NITRITE REDUCTASE|ATHNIR|NIR|NITRITE REDUCTASE|NITRITE REDUCTASE 1	NIR1 (NITRITE REDUCTASE 1); ferredoxin-nitrate reductase/ nitrite reductase (NO-forming)
Contig5454	2	20	5	0	1	0	5	2	5	3	2	0	1	46	At1g07790	F24B9.10|F24B9_10	HTB1; DNA binding
Contig3203	2	0	0	0	0	0	36	6	1	0	0	0	1	46	At3g22142	-	structural constituent of cell wall
Contig9123	11	9	8	0	0	0	0	1	1	1	4	9	1	45	At1g61520	LHCA3*1|LHCI-680|T25B24.12|T25B24_12	LHCA3; chlorophyll binding
Contig5000	0	0	0	4	7	0	0	10	4	2	17	0	1	45	At5g43150	MMG4.18|MMG4_18	hypothetical protein
Contig3156	0	2	6	7	9	1	0	0	0	6	13	0	1	45	At1g09810	F21M12.20|F21M12_20|evolutionarily conserved C-terminal region 11	ECT11 (evolutionarily conserved C-terminal region 11)
Contig2643	12	17	0	0	0	4	2	5	2	1	1	0	1	45	At1g54690	G-H2AX|GAMMA H2AX|GAMMA HISTONE VARIANT H2AX|H2AXB|HTA3|T22H22.12|T22H22_12	GAMMA-H2AX (GAMMA HISTONE VARIANT H2AX); DNA binding
Contig3390	5	1	1	3	0	2	14	13	0	0	1	3	1	44	At1g19910	ATVHA-C2|AVA-2PE|F6F9.3|F6F9_3|VACUOLAR H+-PUMPING ATPASE 16 KDA PROTEOLIPID|VACUOLAR-TYPE H+ ATPASE C2	AVA-P2; ATPase/ proton-transporting ATPase
Contig2811	6	12	2	1	6	5	1	2	1	5	2	0	1	44	At2g39990	T28M21.15|T28M21_15|TRANSLATION INITIATION FACTOR EIF2 P47 SUBUNIT HOMOLOG	EIF2; translation initiation factor
Contig5079	2	1	0	0	0	0	3	5	4	0	25	2	1	43	At1g14670	F10B6.3|F10B6_3	endomembrane protein 70
Contig3661	11	13	5	2	2	2	3	4	0	0	0	0	1	43	At2g03870	T18C20.7|T18C20_7	small nuclear ribonucleoprotein
Contig11257	11	9	10	2	1	3	5	1	0	0	0	0	1	43	At3g61110	ARABIDOPSIS RIBOSOMAL PROTEIN S27|RIBOSOMAL PROTEIN S27	ARS27A (ARABIDOPSIS RIBOSOMAL PROTEIN S27); structural constituent of ribosome
Contig2949	10	3	11	4	0	0	7	3	0	0	0	3	1	42	At1g79550	PHOSPHOGLYCERATE KINASE|T8K14.3|T8K14_3	PGK (PHOSPHOGLYCERATE KINASE); phosphoglycerate kinase
Contig1795	1	0	3	0	8	4	0	2	5	5	13	0	1	42	At1g18260	T10O22.22|T10O22_22	suppressor of lin-12-like protein-related / sel-1 protein-related
Contig1886	5	6	5	0	2	1	0	0	2	8	10	1	1	41	At4g03280	F4C21.21|F4C21_21|PGR1|PHOTOSYNTHETIC ELECTRON TRANSFER C|PROTON GRADIENT REGULATION 1|RIESKE IRON-SULFUR PROTEIN PRECURSOR	PETC (PHOTOSYNTHETIC ELECTRON TRANSFER C); electron transporter
Contig1613	1	12	9	1	0	9	4	0	1	3	0	0	1	41	At1g23290	60S RIBOSOMAL PROTEIN L27A|F26F24.13|F26F24_13|RIBOSOMAL PROTEIN L27A|RPL27A	RPL27AB; structural constituent of ribosome
Contig612	10	8	8	1	4	4	0	4	0	1	0	0	1	41	At4g29410	F17A13.230|F17A13_230	60S ribosomal protein L28 (RPL28C)
Contig167	12	10	3	0	2	0	0	0	4	7	0	1	1	40	At1g31330	PSI-F|T19E23.12|T19E23_12|photosystem I subunit F	PSAF (photosystem I subunit F)
Contig3316	2	3	1	6	4	9	4	4	0	0	1	3	1	38	At1g48440	T1N15.5|T1N15_5	hypothetical protein
Contig5521	2	1	0	0	1	1	3	28	0	0	0	1	1	38	At1g65720	F1E22.9|F1E22_9	hypothetical protein
Contig1496	0	5	12	3	1	9	5	1	0	0	0	1	1	38	At1g67785	-	hypothetical protein
Contig2689	8	1	7	8	3	3	2	4	0	1	0	0	1	38	At3g13920	EUKARYOTIC TRANSLATION INITIATION FACTOR 4A1|RH4|TIF4A1	EIF4A1 (EUKARYOTIC TRANSLATION INITIATION FACTOR 4A1); ATP-dependent helicase/ translation initiation factor
Contig81	0	0	0	0	0	0	0	0	10	1	24	1	1	37	At5g61820	MAC9.6|MAC9_6	hypothetical protein
Contig108	0	0	1	0	12	0	0	0	7	5	11	0	1	37	At5g11280	F2I11.170|F2I11_170	hypothetical protein
Contig11877	5	3	2	1	1	5	4	9	2	0	1	2	1	36	At2g42590	F14N22.14|F14N22_14|GENERAL REGULATORY FACTOR 9|GF14 MU	GRF9 (GENERAL REGULATORY FACTOR 9); calcium ion binding / protein binding / protein phosphorylated amino acid binding
Contig1926	0	0	0	0	0	0	1	1	6	5	22	0	1	36	At2g06050	11-REDUCTASE|12-OXO-PHYTODIENOATE REDUCTASE|12-OXOPHYTODIENOATE-10|F5K7.19|F5K7_19|OPDA-REDUCTASE 3	OPR3 (OPDA-REDUCTASE 3); 12-oxophytodienoate reductase
Contig2226	3	2	1	9	8	2	1	8	0	0	1	0	1	36	At3g44110	ATJ	ATJ3; protein binding
Contig300	16	8	1	0	0	0	8	2	0	0	0	0	1	36	At3g15020	-	malate dehydrogenase (NAD)
Contig97	1	0	1	0	4	0	0	0	4	20	4	0	1	35	-	-	-
Contig8509	2	5	1	1	7	5	3	2	1	4	3	0	1	35	At3g12260	-	complex 1 family protein / LVR family protein
Contig10250	1	0	0	0	1	0	12	14	1	0	3	1	1	34	At2g37170	PIP2;2|PLASMA MEMBRANE INTRINSIC PROTEIN 2|PLASMA MEMBRANE INTRINSIC PROTEIN 2;2|T2N18.7|T2N18_7	PIP2B (PLASMA MEMBRANE INTRINSIC PROTEIN 2); water channel
Contig447	2	4	2	3	1	4	5	8	0	1	2	0	1	33	At1g26690	T24P13.7|T24P13_7	emp24/gp25L/p24 family protein
Contig4612	8	6	10	0	1	0	5	2	0	0	0	0	1	33	At4g35450	AFT|AKR2A|ANKYRIN REPEAT-CONTAINING PROTEIN 2|F15J1.20|F15J1_20	AKR2 (ANKYRIN REPEAT-CONTAINING PROTEIN 2); protein binding
Contig5347	3	7	3	2	4	1	4	4	0	0	0	3	1	32	At3g15360	ARABIDOPSIS THALIANA MYOSIN 4|ARABIDOPSIS THIOREDOXIN M-TYPE 4|ATHM4|ATM4|MJK13.20	TRX-M4 (ARABIDOPSIS THIOREDOXIN M-TYPE 4); enzyme activator
Contig3022	5	1	0	10	3	2	0	0	2	6	1	1	1	32	At3g19130	RNA-binding protein 47B	ATRBP47B (RNA-binding protein 47B); RNA binding
Contig5466	1	0	2	3	4	3	5	10	0	0	0	2	1	31	At3g25570	-	adenosylmethionine decarboxylase family protein
Contig4305	2	1	7	4	5	0	2	5	0	0	0	3	1	30	At3g16380	POLY(A) BINDING PROTEIN 6|T2O4.4	PAB6 (POLY(A) BINDING PROTEIN 6); RNA binding / translation initiation factor
Contig4998	1	1	6	4	4	1	1	2	0	1	6	2	1	30	At3g10410	serine carboxypeptidase-like 49	scpl49 (serine carboxypeptidase-like 49); serine-type carboxypeptidase
Contig2427	0	1	0	1	11	5	0	1	2	2	5	1	1	30	At2g01140	-	fructose-bisphosphate aldolase
Contig3142	1	0	2	0	2	0	0	0	0	20	4	0	1	30	At3g54050	-	fructose-1
Contig575	1	6	4	1	3	3	2	6	1	0	2	0	1	30	At3g05500	F22F7.5|F22F7_5	rubber elongation factor (REF) family protein
Contig3322	0	0	0	0	0	0	21	0	0	0	0	7	1	29	-	-	-
Contig3841	2	2	7	1	0	0	2	0	2	9	2	1	1	29	At3g60750	-	transketolase
Contig5243	2	2	4	0	2	3	0	2	1	6	6	0	1	29	At1g07510	F22G5.10|F22G5_10|FtsH protease 10	ftsh10 (FtsH protease 10); ATP binding / ATPase/ metalloendopeptidase/ nucleoside-triphosphatase/ nucleotide binding / zinc ion binding
Contig5133	9	7	0	0	1	0	4	6	1	0	0	0	1	29	At3g04120	GAPC|GAPC-1|GLYCERALDEHYDE-3-PHOSPHATE DEHYDROGENASE C SUBUNIT|GLYCERALDEHYDE-3-PHOSPHATE DEHYDROGENASE C SUBUNIT 1|T6K12.26|T6K12_26	GAPC1 (GLYCERALDEHYDE-3-PHOSPHATE DEHYDROGENASE C SUBUNIT 1); glyceraldehyde-3-phosphate dehydrogenase (phosphorylating)/ glyceraldehyde-3-phosphate dehydrogenase
Contig8465	3	4	0	1	0	9	5	6	0	0	0	0	1	29	At2g25310	T22F11.10|T22F11_10	carbohydrate binding
Contig2373	0	0	0	0	0	0	0	0	5	18	3	1	1	28	At3g01500	ARABIDOPSIS THALIANA SALICYLIC ACID-BINDING PROTEIN 3|ATBCA1|ATSABP3|BETA CARBONIC ANHYDRASE 1|CARBONIC ANHYDRASE 1|F4P13.5|F4P13_5|SABP3|SALICYLIC ACID-BINDING PROTEIN 3	CA1 (CARBONIC ANHYDRASE 1); carbonate dehydratase/ zinc ion binding
Contig10772	0	0	0	0	1	0	0	7	6	1	12	0	1	28	At1g63000	'UDP-4-KETO-6-DEOXY-D-GLUCOSE-3|5-EPIMERASE-4-REDUCTASE 1'|F16P17.17|F16P17_17|NUCLEOTIDE-RHAMNOSE SYNTHASE/EPIMERASE-REDUCTASE|UER1	NRS/ER (NUCLEOTIDE-RHAMNOSE SYNTHASE/EPIMERASE-REDUCTASE); UDP-4-keto-6-deoxy-glucose-3
Contig3132	0	0	0	1	6	0	0	0	6	11	3	0	1	28	At1g71880	ARABIDOPSIS THALIANA SUCROSE-PROTON SYMPORTER 1|ATSUC1|F17M19.3|F17M19_3|SUCROSE-H+ SYMPORTER|Sucrose-proton symporter 1	SUC1 (Sucrose-proton symporter 1); carbohydrate transmembrane transporter/ sucrose:hydrogen symporter/ sugar:hydrogen symporter
Contig13182	1	3	10	2	2	1	6	2	0	0	0	0	1	28	-	-	-
Contig4448	2	11	10	0	0	0	1	0	0	1	0	1	1	27	At1g74670	F1M20.35|F1M20_35	gibberellin-responsive protein
Contig4186	6	5	8	1	0	1	4	1	0	0	0	0	1	27	At4g15802	-	hypothetical protein
Contig3753	5	4	3	0	0	0	4	1	2	0	4	2	1	26	At5g17920	ATCIMS|ATMETS|COBALAMIN-INDEPENDENT METHIONINE SYNTHASE|MPI7.60|MPI7_60	ATMS1; 5-methyltetrahydropteroyltriglutamate-homocysteine S-methyltransferase/ copper ion binding / methionine synthase
Contig5509	3	2	3	0	0	1	4	7	4	0	0	1	1	26	At5g17165	-	hypothetical protein
Contig2339	0	0	0	0	0	2	1	1	0	8	13	0	1	26	At3g25290	-	auxin-responsive family protein
Contig4499	7	5	7	0	1	0	0	0	0	0	5	0	1	26	At1g44575	CP22|NONPHOTOCHEMICAL QUENCHING|PHOTOSYSTEM II SUBUNIT S|PSBS|PSII-S|T18F15.3|T18F15_3	NPQ4 (NONPHOTOCHEMICAL QUENCHING); chlorophyll binding / xanthophyll binding
Contig182	1	2	1	0	1	3	1	0	2	13	1	0	1	26	At1g48030	T2J15.6|mitochondrial lipoamide dehydrogenase 1	mtLPD1 (mitochondrial lipoamide dehydrogenase 1); ATP binding / dihydrolipoyl dehydrogenase
Contig5943	5	4	5	2	0	1	1	2	0	0	0	4	1	25	At5g40810	MHK7.4|MHK7_4	cytochrome c1
Contig88	0	0	0	0	1	0	0	0	12	0	9	2	1	25	At1g56220	F14G9.17|F14G9_17	dormancy/auxin associated family protein
Contig2474	1	0	0	0	5	0	0	0	2	8	8	0	1	25	-	-	-
Contig4950	1	0	0	5	7	3	2	5	0	0	1	0	1	25	At5g51570	K17N15.12|K17N15_12	band 7 family protein
Contig2408	0	0	0	0	0	0	1	0	0	1	8	13	1	24	-	-	-
Contig181	0	3	0	0	0	0	0	0	4	12	2	2	1	24	At4g05180	C17L7.100|C17L7_100|OEC16|OXYGEN EVOLVING COMPLEX SUBUNIT 16 KDA|PHOTOSYSTEM II SUBUNIT Q|PSBQ|PSII-Q	PSBQ-2; calcium ion binding
Contig4293	4	4	9	0	0	0	0	0	1	4	1	0	1	24	At4g20360	ARABIDOPSIS RAB GTPASE HOMOLOG E1B|ATRAB8D|F9F13.10|F9F13_10	ATRABE1B (ARABIDOPSIS RAB GTPASE HOMOLOG E1B); GTP binding / GTPase/ translation elongation factor
Contig14087	5	4	4	1	2	4	2	1	0	0	0	0	1	24	At2g43640	F18O19.25	signal recognition particle 14 kDa family protein / SRP14 family protein
Contig1756	3	3	1	0	0	0	0	0	0	5	10	0	1	23	At4g39460	F23K16.90|F23K16_90|S-ADENOSYLMETHIONINE CARRIER 1|SAM TRANSPORTER1|SAMT1	SAMC1 (S-ADENOSYLMETHIONINE CARRIER 1); S-adenosylmethionine transmembrane transporter/ binding
Contig1647	0	4	0	0	0	13	0	5	0	0	0	0	1	23	At1g65720	F1E22.9|F1E22_9	hypothetical protein
Contig3356	0	1	3	0	0	0	16	2	0	0	0	0	1	23	At1g78060	F28K19.27|F28K19_27	glycosyl hydrolase family 3 protein
Contig11998	3	8	2	1	0	5	2	1	0	0	0	0	1	23	At3g25220	-	FKBP15-1; FK506 binding / peptidyl-prolyl cis-trans isomerase
Contig3098	5	5	7	2	0	2	0	1	0	0	0	0	1	23	At2g05840	20S PROTEASOME SUBUNIT PAA2|T6P5.4|T6P5_4	PAA2 (20S PROTEASOME SUBUNIT PAA2); endopeptidase/ peptidase/ threonine-type endopeptidase
Contig3407	0	1	2	0	2	3	9	0	0	0	1	3	1	22	At2g26250	3-KETOACYL-COA SYNTHASE 10|FDH|FIDDLEHEAD|T1D16.11|T1D16_11	KCS10 (3-KETOACYL-COA SYNTHASE 10); acyltransferase/ catalytic/ transferase
Contig387	2	5	3	0	1	1	3	5	0	0	0	1	1	22	At5g63670	MBK5.15|MBK5_15|SPT4 HOMOLOG 2	SPT42 (SPT4 HOMOLOG 2); positive transcription elongation factor/ zinc ion binding
Contig2510	6	5	6	0	0	0	1	0	1	2	0	0	1	22	At1g01620	F22L4.16|F22L4_16|PIP1;3|PLASMA MEMBRANE INTRINSIC PROTEIN 1;3|PLASMA MEMBRANE INTRINSIC PROTEIN 1C|TMP-B	PIP1C (PLASMA MEMBRANE INTRINSIC PROTEIN 1C); water channel
Contig1586	0	2	0	0	1	2	7	9	0	0	0	0	1	22	At4g15470	DL3775W|FCAALL.58	hypothetical protein
Contig5239	1	2	2	0	0	5	3	8	0	0	0	0	1	22	At1g70250	F20P5.3|F20P5_3	receptor serine/threonine kinase
Contig869	0	0	1	7	0	2	3	2	0	0	2	3	1	21	At4g38580	F20M13.140|F20M13_140|FARNESYLATED PROTEIN 6|HEAVY METAL ASSOCIATED ISOPRENYLATED PLANT PROTEIN 26|HIPP26	ATFP6 (FARNESYLATED PROTEIN 6); metal ion binding
Contig439	0	6	1	3	2	2	5	0	0	0	0	1	1	21	At2g42590	F14N22.14|F14N22_14|GENERAL REGULATORY FACTOR 9|GF14 MU	GRF9 (GENERAL REGULATORY FACTOR 9); calcium ion binding / protein binding / protein phosphorylated amino acid binding
Contig11917	0	2	5	4	3	3	2	1	0	0	0	0	1	21	At5g42850	MBD2.4|MBD2_4	hypothetical protein
Contig2524	6	2	0	0	0	1	6	0	0	0	1	3	1	20	At1g08200	T23G18.6|T23G18_6|UDP-D-APIOSE/UDP-D-XYLOSE SYNTHASE 2	AXS2 (UDP-D-APIOSE/UDP-D-XYLOSE SYNTHASE 2); UDP-glucuronate decarboxylase
Contig61	0	0	0	0	0	0	0	0	16	1	0	2	1	20	At1g78850	F9K20.10|F9K20_10	curculin-like (mannose-binding) lectin family protein
Contig2828	8	1	1	2	0	0	1	5	0	0	0	1	1	20	At3g46830	ARABIDOPSIS RAB GTPASE HOMOLOG A2C|ATRAB-A2C|ATRAB11A|RAB GTPASE HOMOLOG A2C|RAB-A2C	ATRABA2C (ARABIDOPSIS RAB GTPASE HOMOLOG A2C); GTP binding
Contig3664	1	1	2	3	0	0	8	3	0	0	0	1	1	20	At1g66240	ARABIDOPSIS HOMOLOG OF ANTI-OXIDANT 1|ATATX1|T6J19.6|T6J19_6	ATX1 (ARABIDOPSIS HOMOLOG OF ANTI-OXIDANT 1); metal ion binding
Contig3264	1	1	2	5	1	1	6	1	0	0	0	1	1	20	At1g17080	F20D23.22|F20D23_22	hypothetical protein
Contig5098	3	2	2	0	2	0	4	4	0	1	1	0	1	20	At5g13000	T24H18.170|T24H18_170|glucan synthase-like 12|gsl12	ATGSL12 (glucan synthase-like 12); 1
Contig11463	1	3	4	4	0	2	1	2	0	1	1	0	1	20	At1g43860	F28H19.11|F28H19_11	transcription factor
Contig1921	3	1	1	1	0	0	0	0	1	12	0	0	1	20	-	-	-
Contig1892	0	0	5	1	2	0	0	0	0	11	0	0	1	20	At1g32060	PHOSPHORIBULOKINASE|T12O21.4|T12O21_4	PRK (PHOSPHORIBULOKINASE); ATP binding / phosphoribulokinase/ protein binding
Contig2127	0	0	0	19	0	0	0	0	0	0	0	0	1	20	-	-	-
Contig3445	0	0	0	0	1	0	11	2	0	0	0	4	1	19	At1g35720	ANNEXIN|ANNEXIN A1|ANNEXIN ARABIDOPSIS 1|ATOXY5|F14D7.2|F14D7_2|OXY5	ANNAT1 (ANNEXIN ARABIDOPSIS 1); ATP binding / calcium ion binding / calcium-dependent phospholipid binding / copper ion binding / peroxidase/ protein homodimerization
Contig4719	0	0	0	5	8	2	0	0	0	0	0	3	1	19	At1g17100	F20D23.21|F20D23_21	SOUL heme-binding family protein
Contig2428	0	0	2	3	1	0	0	0	4	5	2	1	1	19	At1g53510	F22G10.12	ATMPK18; MAP kinase
Contig5903	1	0	7	0	5	1	1	0	0	0	3	0	1	19	At2g01930	ATBPC1|BASIC PENTACYSTEINE1|BBR|F23I14.2|F23I14_2	BPC1 (BASIC PENTACYSTEINE1); DNA binding / specific transcriptional repressor/ transcription factor
Contig4556	3	2	6	0	2	1	1	1	0	0	2	0	1	19	At3g19760	-	eukaryotic translation initiation factor 4A
Contig1660	3	1	1	0	2	2	3	4	2	0	0	0	1	19	At1g01820	PEROXIN 11C|T1N6.24|T1N6_24	PEX11C (PEROXIN 11C)
Contig1269	1	7	1	0	0	6	0	3	0	0	0	0	1	19	At1g04850	F13M7.16|F13M7_16	ubiquitin-associated (UBA)/TS-N domain-containing protein
Contig843	4	7	1	1	0	2	3	0	0	0	0	0	1	19	At4g05320	C17L7.240|C17L7_240|POLYUBIQUITIN 10	UBQ10 (POLYUBIQUITIN 10); protein binding
Contig5270	4	0	1	3	1	0	0	6	0	2	0	0	1	18	At3g03100	T17B22.21|T17B22_21	NADH:ubiquinone oxidoreductase family protein
Contig9535	0	0	3	2	5	1	2	4	0	0	0	0	1	18	At1g54340	F20D21.16|F20D21_16|ISOCITRATE DEHYDROGENASE	ICDH (ISOCITRATE DEHYDROGENASE); isocitrate dehydrogenase (NADP+)/ oxidoreductase
Contig2288	1	2	1	4	2	1	2	4	0	0	0	0	1	18	At4g05320	C17L7.240|C17L7_240|POLYUBIQUITIN 10	UBQ10 (POLYUBIQUITIN 10); protein binding
Contig487	1	4	3	1	1	0	6	1	0	0	0	0	1	18	At1g03330	F15K9.7|F15K9_7	small nuclear ribonucleoprotein D
Contig13062	0	3	3	5	1	2	2	1	0	0	0	0	1	18	At5g23590	MQM1.14|MQM1_14	DNAJ heat shock N-terminal domain-containing protein
Contig1972	2	0	0	3	1	0	2	5	0	0	1	2	1	17	At4g31990	AAT3|ASPARTATE AMINOTRANSFERASE|ASPARTATE AMINOTRANSFERASE 5|ASPARTATE AMINOTRANSFERASE DEFICIENT 3|ATAAT1|F11C18.15	ASP5 (ASPARTATE AMINOTRANSFERASE 5); L-aspartate:2-oxoglutarate aminotransferase
Contig2798	7	3	0	0	0	1	1	0	4	0	0	0	1	17	At1g11860	F12F1.30|F12F1_30	aminomethyltransferase
Contig4471	1	1	4	1	3	3	1	2	0	0	0	0	1	17	At2g36900	ATMEMB11|MEMBRIN 11|T1J8.8|T1J8_8	MEMB11 (MEMBRIN 11); SNAP receptor
Contig4238	2	1	2	2	3	0	5	1	0	0	0	0	1	17	At1g14450	F14L17.22|F14L17_22	hypothetical protein
Contig2289	0	0	1	5	2	6	1	1	0	0	0	0	1	17	At4g05000	C17L7.5|VACUOLAR PROTEIN SORTING-ASSOCIATED PROTEIN 28 HOMOLOG 1|VPS28-1	VPS28-2; transporter
Contig3211	1	1	4	5	1	1	3	0	0	0	0	0	1	17	At3g17980	-	C2 domain-containing protein
Contig654	2	6	3	0	1	3	1	0	0	0	0	0	1	17	At5g02500	ARABIDOPSIS THALIANA HEAT SHOCK COGNATE PROTEIN 70-1|AT-HSC70-1|HEAT SHOCK COGNATE PROTEIN 70|HEAT SHOCK COGNATE PROTEIN 70-1|HEAT SHOCK PROTEIN 70-1|HSC70|HSP70-1|T22P11.90|T22P11_90	HSC70-1 (HEAT SHOCK COGNATE PROTEIN 70-1); ATP binding
Contig1040	2	0	1	2	2	0	1	0	0	0	0	7	1	16	At4g19860	T16H5.220|T16H5_220	lecithin:cholesterol acyltransferase family protein / LACT family protein
Contig10750	1	0	7	0	0	0	1	0	0	1	1	4	1	16	At3g63490	-	ribosomal protein L1 family protein
Contig11322	0	0	1	1	3	0	1	2	0	3	1	3	1	16	At4g39080	F19H22.180|F19H22_180|VACUOLAR PROTON ATPASE A3	VHA-A3 (VACUOLAR PROTON ATPASE A3); ATPase
Contig1467	1	2	0	3	0	2	0	3	0	0	1	3	1	16	At2g34250	F13P17.9|F13P17_9	protein transport protein sec61
Contig3195	0	0	3	1	0	3	4	2	0	0	0	2	1	16	At4g34980	M4E13.40|M4E13_40	SLP2; serine-type peptidase
Contig7304	4	0	0	0	0	0	2	2	0	6	0	1	1	16	At3g59470	-	far-red impaired responsive family protein / FAR1 family protein
Contig3492	0	3	2	0	1	1	7	0	0	0	0	1	1	16	At3g24100	-	hypothetical protein
Contig3923	0	0	6	0	2	0	0	0	3	2	2	0	1	16	At1g67280	F1N21.10	lactoylglutathione lyase
Contig1888	0	0	1	0	0	0	0	0	1	13	0	0	1	16	At1g74730	F25A4.30|F25A4_30	hypothetical protein
Contig11719	0	0	2	1	0	1	2	1	1	1	1	4	1	15	At2g43160	F14B2.10	epsin N-terminal homology (ENTH) domain-containing protein
Contig1213	3	2	0	0	1	1	2	2	0	0	0	3	1	15	At4g11600	GLUTATHIONE PEROXIDASE 6|LSC803|PHGPX|T5C23.30|T5C23_30	ATGPX6 (GLUTATHIONE PEROXIDASE 6); glutathione peroxidase
Contig3803	0	0	3	0	1	0	3	1	0	2	3	1	1	15	At2g21520	F3K23.28|F3K23_28	transporter
Contig3168	0	0	0	0	5	0	0	0	2	0	7	0	1	15	At1g48410	ARGONAUTE 1|T1N15.2|T1N15_2	AGO1 (ARGONAUTE 1); endoribonuclease/ miRNA binding / protein binding / siRNA binding
Contig1794	0	0	0	0	2	0	1	1	3	4	3	0	1	15	At2g01110	ALBINO AND PALE GREEN 2|F23H14.8|F23H14_8|PGA2|TATC|TWIN-ARGININE TRANSLOCATION C|UNE3|unfertilized embryo sac 3	APG2 (ALBINO AND PALE GREEN 2); proton motive force dependent protein transmembrane transporter
Contig5240	1	0	0	0	1	0	0	6	1	2	3	0	1	15	At1g17280	F20D23.1|F20D23_1|ubiquitin-conjugating enzyme 34	UBC34 (ubiquitin-conjugating enzyme 34); ubiquitin-protein ligase
Contig521	1	4	3	1	2	0	3	0	0	0	0	0	1	15	At3g52230	T25B15.4	hypothetical protein
Contig2414	1	0	0	0	2	0	1	1	2	2	3	1	1	14	At2g37110	T2N18.13|T2N18_13	hypothetical protein
Contig13503	0	1	1	4	2	3	0	1	0	0	0	1	1	14	At4g27000	F10M23.340|F10M23_340	ATRBP45C; RNA binding
Contig2375	1	1	1	0	0	0	0	0	0	0	10	0	1	14	At3g21190	-	hypothetical protein
Contig3811	0	0	3	1	0	0	2	0	1	0	6	0	1	14	At4g21450	F18E5.70|F18E5_70	vesicle-associated membrane family protein / VAMP family protein
Contig2420	1	1	0	2	0	0	0	1	1	2	5	0	1	14	At5g43150	MMG4.18|MMG4_18	hypothetical protein
Contig5345	0	0	4	0	0	1	0	7	0	0	1	0	1	14	At5g67130	K21H1.9|K21H1_9	phospholipase C/ phosphoric diester hydrolase
Contig6843	1	1	0	0	2	0	0	3	6	0	0	0	1	14	At2g45470	AGP8|ARABINOGALACTAN PROTEIN 8|F4L23.2|FASCICLIN-LIKE ARABINOGALACTAN PROTEIN 8	FLA8 (FASCICLIN-LIKE ARABINOGALACTAN PROTEIN 8)
Contig10267	2	5	0	0	0	0	5	0	1	0	0	0	1	14	At1g78300	14-3-3 PROTEIN G-BOX FACTOR14 OMEGA|14-3-3OMEGA|F3F9.16|F3F9_16|GENERAL REGULATORY FACTOR 2|GF14 OMEGA	GRF2 (GENERAL REGULATORY FACTOR 2); protein binding / protein phosphorylated amino acid binding
Contig11466	1	0	0	5	1	2	1	3	0	0	0	0	1	14	At1g36980	T32E20.29|T32E20_29	hypothetical protein
Contig6369	0	1	3	3	1	4	0	1	0	0	0	0	1	14	At3g25160	-	ER lumen protein retaining receptor family protein
Contig5885	1	1	1	2	0	0	3	1	0	0	0	3	1	13	At2g26250	3-KETOACYL-COA SYNTHASE 10|FDH|FIDDLEHEAD|T1D16.11|T1D16_11	KCS10 (3-KETOACYL-COA SYNTHASE 10); acyltransferase/ catalytic/ transferase
Contig7926	1	1	0	1	2	0	0	2	1	2	0	2	1	13	At1g51200	F11M15.7|F11M15_7	zinc finger (AN1-like) family protein
Contig1086	0	0	2	1	1	0	3	2	1	0	0	2	1	13	At4g12650	T1P17.240|T1P17_240	hypothetical protein
Contig2309	0	0	0	0	1	0	0	0	0	0	11	0	1	13	At3g06410	F24P17.12|F24P17_12	nucleic acid binding / zinc ion binding
Contig4579	0	0	3	1	0	0	0	1	0	0	7	0	1	13	At1g09160	T12M4.15|T12M4_15	protein phosphatase 2C-related / PP2C-related
Contig3386	0	1	0	1	1	0	2	5	0	0	2	0	1	13	At2g01190	F10A8.7|F10A8_7	octicosapeptide/Phox/Bem1p (PB1) domain-containing protein
Contig13560	0	2	1	1	2	1	3	1	0	0	1	0	1	13	At4g31750	F28M20.60|F28M20_60|HOPW1-1-INTERACTING 2	WIN2 (HOPW1-1-INTERACTING 2); protein serine/threonine phosphatase
Contig11922	1	0	1	1	5	0	3	0	0	1	0	0	1	13	At3g14420	-	(S)-2-hydroxy-acid oxidase
Contig2862	4	2	3	0	0	1	1	0	0	1	0	0	1	13	At4g32830	ATAURORA1|T16I18.40|T16I18_40	AtAUR1 (ATAURORA1); histone kinase(H3-S10 specific) / kinase/ protein serine/threonine kinase
Contig3624	0	0	0	0	0	0	3	9	0	0	0	0	1	13	At5g24580	K18P6.11|K18P6_11	copper-binding family protein
Contig5073	1	1	1	0	0	0	1	8	0	0	0	0	1	13	At2g23810	F27L4.1|F27L4_1|TETRASPANIN8	TET8 (TETRASPANIN8)
Contig6904	3	1	1	1	0	2	0	4	0	0	0	0	1	13	At4g01940	AtCNFU1|T7B11.20|T7B11_20	NFU1; structural molecule
Contig20	0	0	2	1	2	0	0	2	0	1	0	3	1	12	At2g24550	F25P17.15|F25P17_15	hypothetical protein
Contig2018	1	0	0	2	1	1	0	0	1	1	2	2	1	12	At2g01490	F2I9.11|F2I9_11	phytanoyl-CoA dioxygenase (PhyH) family protein
Contig1624	0	2	1	1	0	2	2	1	0	0	1	1	1	12	-	-	-
Contig6148	0	3	4	1	0	1	0	0	0	0	1	1	1	12	At4g01100	ADENINE NUCLEOTIDE TRANSPORTER 1|F2N1.16|F2N1_16	ADNT1 (ADENINE NUCLEOTIDE TRANSPORTER 1); ADP transmembrane transporter/ AMP transmembrane transporter/ ATP transmembrane transporter/ binding
Contig5916	1	0	3	1	1	0	1	1	0	2	0	1	1	12	At4g23100	ATECS1|CAD2|CADMIUM SENSITIVE 2|F7H19.290|F7H19_290|GAMMA-GLUTAMYL-CYSTEINE SYNTHETASE|GAMMA-GLUTAMYLCYSTEINE SYNTHETASE|GLUTAMATE-CYSTEINE LIGASE|GSHA|PAD2|PHYTOALEXIN DEFICIENT 2|RML1|ROOT MERISTEMLESS 1	GSH1 (GLUTAMATE-CYSTEINE LIGASE); glutamate-cysteine ligase
Contig4341	2	1	2	0	3	1	0	0	0	1	0	1	1	12	At3g05530	19S PROTEASOME REGULATORY COMPLEX SUBUNIT S6A|26S PROTEASOME AAA-ATPASE SUBUNIT|ATS6A.2|F22F7.1|F22F7_1|REGULATORY PARTICLE TRIPLE-A ATPASE 5A	RPT5A (REGULATORY PARTICLE TRIPLE-A ATPASE 5A); ATPase/ calmodulin binding
Contig10910	0	3	1	4	0	0	1	1	0	0	0	1	1	12	At1g04120	ARABIDOPSIS THALIANA MULTIDRUG RESISTANCE-ASSOCIATED PROTEIN 5|MRP5|MULTIDRUG RESISTANCE PROTEIN 5	ATMRP5; ATPase
Contig3197	0	0	5	1	0	2	2	0	0	0	0	1	1	12	At3g13970	APG12|AUTOPHAGY 12|AUTOPHAGY 12 B	APG12B (AUTOPHAGY 12 B)	Starch and sucrose metabolism | Purine metabolism | Glycolysis / Gluconeogenesis | Pentose phosphate pathway | Biosynthesis of secondary metabolites | Streptomycin biosynthesis | Amino sugar and nucleotide sugar metabolism | Galactose metabolism
Contig2355	0	0	0	0	0	0	0	0	2	2	7	0	1	12	At4g36220	CYP84A1|F23E13.110|F23E13_110|FERULATE-5-HYDROXYLASE|FERULIC ACID 5-HYDROXYLASE 1	FAH1 (FERULIC ACID 5-HYDROXYLASE 1); ferulate 5-hydroxylase/ monooxygenase
Contig13636	0	0	0	0	1	0	0	1	2	2	5	0	1	12	At5g48150	MIF21.4|MIF21_4|phytochrome a signal transduction 1	PAT1 (phytochrome a signal transduction 1); signal transducer/ transcription factor
Contig3679	0	0	1	0	0	0	2	0	0	5	3	0	1	12	-	-	-
Contig3503	0	0	0	1	0	0	3	1	0	4	2	0	1	12	At4g01400	F3D13.1|F3D13_1	hypothetical protein
Contig13010	0	0	2	0	3	0	0	1	2	1	2	0	1	12	At5g13030	AT5G13040|T19L5.1	hypothetical protein
Contig701	2	2	0	1	1	0	1	3	0	1	0	0	1	12	At1g75560	F10A5.22|F10A5_22	zinc knuckle (CCHC-type) family protein
Contig3315	0	2	0	0	0	1	6	2	0	0	0	0	1	12	At3g59970	METHYLENETETRAHYDROFOLATE REDUCTASE 1	MTHFR1 (METHYLENETETRAHYDROFOLATE REDUCTASE 1); methylenetetrahydrofolate reductase (NADPH)
Contig3529	0	0	1	0	4	0	4	2	0	0	0	0	1	12	At1g53910	T18A20.14|T18A20_14	RAP2.12; DNA binding / transcription factor
Contig2504	5	0	3	0	0	0	1	2	0	0	0	0	1	12	At3g48590	ATHAP5A|HAP5A|NUCLEAR FACTOR Y|SUBUNIT C1	NF-YC1 (NUCLEAR FACTOR Y
Contig3557	1	2	1	0	0	0	6	1	0	0	0	0	1	12	At1g01620	F22L4.16|F22L4_16|PIP1;3|PLASMA MEMBRANE INTRINSIC PROTEIN 1;3|PLASMA MEMBRANE INTRINSIC PROTEIN 1C|TMP-B	PIP1C (PLASMA MEMBRANE INTRINSIC PROTEIN 1C); water channel
Contig1991	0	1	0	7	0	0	2	1	0	0	0	0	1	12	At2g07671	-	H+-transporting two-sector ATPase
Contig120	0	0	0	0	0	0	0	0	5	0	0	5	1	11	At1g05010	1-AMINOCYCLOPROPANE-1-CARBOXYLATE OXIDASE|ACO4|EAT1|ETHYLENE-FORMING ENZYME|T7A14.12|T7A14_12|ethylene forming enzyme	EFE (ETHYLENE-FORMING ENZYME); 1-aminocyclopropane-1-carboxylate oxidase
Contig3673	0	0	0	0	0	0	3	1	2	0	2	2	1	11	At4g36040	T19K4.170|T19K4_170	DNAJ heat shock N-terminal domain-containing protein (J11)
Contig330	5	3	0	0	0	0	0	0	0	0	0	2	1	11	At3g57450	-	hypothetical protein
Contig2486	0	0	0	1	2	1	2	1	0	0	2	1	1	11	At3g60750	-	transketolase
Contig13477	0	0	0	4	0	0	0	1	0	2	3	0	1	11	At1g30090	T2H7.11|T2H7_11	kelch repeat-containing F-box family protein
Contig5061	0	0	0	0	0	0	3	7	0	0	0	0	1	11	At5g50790	MFB16.26|MFB16_26	nodulin MtN3 family protein
Contig3085	4	0	2	0	0	0	0	4	0	0	0	0	1	11	At3g02230	ARABIDOPSIS THALIANA REVERSIBLY GLYCOSYLATED POLYPEPTIDE 1|ATRGP1|F14P3.12|F14P3_12|REVERSIBLY GLYCOSYLATED POLYPEPTIDE 1	RGP1 (REVERSIBLY GLYCOSYLATED POLYPEPTIDE 1); cellulose synthase (UDP-forming)
Contig5978	1	1	2	0	0	0	4	2	0	0	0	0	1	11	At3g02700	F16B3.33|F16B3_33	NC domain-containing protein
Contig3301	1	1	2	1	1	0	2	2	0	0	0	0	1	11	At3g15660	A. THALIANA GLUTAREDOXIN 4|ATGRX4|GLUTAREDOXIN 4	GRX4 (GLUTAREDOXIN 4); metal ion binding
Contig11418	1	1	1	1	3	0	1	2	0	0	0	0	1	11	At5g53330	K19E1.13|K19E1_13	hypothetical protein
Contig11509	2	1	1	0	0	3	2	1	0	0	0	0	1	11	At2g24200	F27D4.11|F27D4_11	cytosol aminopeptidase
Contig768	1	2	3	1	0	1	2	0	0	0	0	0	1	11	At1g16470	F3O9.27|F3O9_27|PROTEASOME SUBUNIT PAB1	PAB1 (PROTEASOME SUBUNIT PAB1); endopeptidase/ peptidase/ threonine-type endopeptidase
Contig4772	0	0	1	0	3	1	0	0	0	1	0	3	1	10	At5g54540	MRB17.4|MRB17_4	hypothetical protein
Contig5841	1	0	5	0	0	0	0	0	1	0	0	2	1	10	At5g13630	CCH|CCH1|CHLH|CONDITIONAL CHLORINA|GENOMES UNCOUPLED 5|T6I14.12	GUN5 (GENOMES UNCOUPLED 5); magnesium chelatase
Contig12086	0	1	2	2	0	1	0	1	0	0	0	2	1	10	At5g59830	MMN10.5|MMN10_5	hypothetical protein
Contig7501	2	2	1	0	1	0	0	0	0	0	2	1	1	10	At1g29900	CARBAMOYL PHOSPHATE SYNTHETASE B|CARBAMOYL PHOSPHATE SYNTHETASE LARGE SUBUNIT|CELLULOSE SYNTHASE LIKE B6|CLSB6|F1N18.6|F1N18_6	CARB (CARBAMOYL PHOSPHATE SYNTHETASE B); ATP binding / carbamoyl-phosphate synthase/ catalytic
Contig5933	0	0	1	0	0	0	3	3	0	1	0	1	1	10	At4g31140	F6E21.60|F6E21_60	glycosyl hydrolase family 17 protein
Contig13603	2	0	3	0	0	2	0	1	0	0	0	1	1	10	At1g53750	26S PROTEASOME ATPASE SUBUNIT|REGULATORY PARTICLE TRIPLE-A 1A|T18A20.1|T18A20_1	RPT1A (REGULATORY PARTICLE TRIPLE-A 1A); ATPase
Contig3402	0	1	0	0	0	0	7	0	0	0	0	1	1	10	At2g47800	ARABIDOPSIS THALIANA MULTIDRUG RESISTANCE-ASSOCIATED PROTEIN 4|EST3|F17A22.19|MRP4	ATMRP4 (ARABIDOPSIS THALIANA MULTIDRUG RESISTANCE-ASSOCIATED PROTEIN 4); ATPase
Contig10059	1	1	0	0	1	0	0	0	0	1	5	0	1	10	At2g33620	F4P9.39|F4P9_39	DNA-binding family protein / AT-hook protein 1 (AHP1)
Contig2460	1	1	1	0	0	0	0	0	0	3	3	0	1	10	At5g24460	T31K7.4|T31K7_4	hypothetical protein
Contig2426	0	0	1	1	4	0	0	0	0	0	3	0	1	10	At3g26100	-	regulator of chromosome condensation (RCC1) family protein
Contig1901	0	0	0	0	2	0	0	0	1	4	2	0	1	10	At3g23400	-	plastid-lipid associated protein PAP / fibrillin family protein
Contig13430	1	0	1	1	1	0	1	0	2	0	2	0	1	10	At4g11740	T5C23.170|T5C23_170	SAY1	Glycolysis / Gluconeogenesis | Biosynthesis of secondary metabolites
Contig5730	2	1	2	0	0	1	1	0	1	0	1	0	1	10	At3g15190	-	chloroplast 30S ribosomal protein S20
Contig4434	0	0	2	2	1	2	0	1	0	0	1	0	1	10	At4g22740	T12H17.1	glycine-rich protein
Contig1806	0	0	0	0	0	0	0	0	0	9	0	0	1	10	At1g76450	F15M4.5	oxygen-evolving complex-related
Contig9048	3	2	1	0	1	0	0	0	0	2	0	0	1	10	At2g44200	F4I1.1|F4I1_1	hypothetical protein
Contig12204	4	1	2	1	0	0	0	0	1	0	0	0	1	10	At4g24820	F6I7.30|F6I7_30	26S proteasome regulatory subunit
Contig6379	1	2	1	3	0	1	0	1	0	0	0	0	1	10	At2g34770	FAH1P|FATTY ACID HYDROXYLASE 1|T29F13.2|T29F13_2	FAH1 (FATTY ACID HYDROXYLASE 1); catalytic/ fatty acid alpha-hydroxylase
Contig1050	1	1	0	1	0	1	0	2	0	0	0	2	1	9	At3g48050	-	DNA binding / protein binding / transcription regulator
Contig7228	1	1	2	1	0	0	0	1	0	0	0	2	1	9	At2g37550	ASP1|F13M22.5|F13M22_5|pde1 suppressor 1	AGD7; ARF GTPase activator/ DNA binding / zinc ion binding
Contig1920	0	1	0	0	0	0	0	1	0	3	2	1	1	9	At1g28440	F3M18.12|F3M18_12|HAESA-Like 1	HSL1 (HAESA-Like 1); ATP binding / kinase/ protein serine/threonine kinase
Contig9894	2	0	0	1	0	1	2	0	0	0	1	1	1	9	At2g21390	F3K23.15|F3K23_15	coatomer protein complex
Contig2825	2	0	2	0	0	1	0	0	0	2	0	1	1	9	-	-	-
Contig1386	0	0	0	2	0	3	0	1	0	1	0	1	1	9	At3g11530	-	vacuolar protein sorting 55 family protein / VPS55 family protein
Contig13083	1	1	1	0	1	0	1	2	0	0	0	1	1	9	At3g22890	ATP SULFURYLASE 1	APS1 (ATP SULFURYLASE 1); sulfate adenylyltransferase (ATP)
Contig12915	1	0	1	0	1	1	2	1	0	0	0	1	1	9	At1g21700	CHB4|CHROMATIN REMODELING COMPLEX SUBUNIT B|F8K7.13|F8K7_13|SWITCH/SUCROSE NONFERMENTING 3C	ATSWI3C (SWITCH/SUCROSE NONFERMENTING 3C); DNA binding
Contig6728	0	1	1	2	1	0	1	1	0	0	0	1	1	9	At1g71950	F17M19.10|F17M19_10	identical protein binding / serine-type endopeptidase
Contig1971	0	1	0	3	2	0	0	1	0	0	0	1	1	9	At1g12780	F13K23.3|F13K23_3|UDP-D-glucose/UDP-D-galactose 4-epimerase 1	UGE1 (UDP-D-glucose/UDP-D-galactose 4-epimerase 1); UDP-glucose 4-epimerase/ protein dimerization
Contig1807	0	0	0	0	0	0	0	0	0	4	4	0	1	9	At5g42020	BIP|MJC20.12|MJC20_12|luminal binding protein	BIP2; ATP binding
Contig2471	0	0	0	0	0	0	0	0	1	4	3	0	1	9	At5g61820	MAC9.6|MAC9_6	hypothetical protein
Contig6265	0	1	1	0	0	0	0	1	0	3	2	0	1	9	At4g02340	T14P8.15|T14P8_15	epoxide hydrolase
Contig11074	0	0	0	0	2	0	1	0	1	2	2	0	1	9	At1g49920	T18C15.1|T18C15_1	zinc finger protein-related
Contig1910	1	0	0	1	0	0	1	1	0	3	1	0	1	9	At3g09830	-	protein kinase
Contig12492	0	1	3	0	0	0	0	1	0	2	1	0	1	9	At4g36810	GERANYLGERANYL PYROPHOSPHATE SYNTHASE 1	GGPS1 (GERANYLGERANYL PYROPHOSPHATE SYNTHASE 1); farnesyltranstransferase
Contig12351	1	0	1	0	2	0	1	0	1	1	1	0	1	9	At2g41430	CID1|DEHYDRATION-INDUCED PROTEIN|EARLY RESPONSIVE TO DEHYDRATION 15|LIGHT STRESS-REGULATED 1|LSR1|T26J13.2	ERD15 (EARLY RESPONSIVE TO DEHYDRATION 15); protein binding
Contig1255	0	0	1	1	1	2	1	0	0	1	1	0	1	9	At4g15020	DL3551W|FCAALL.174	DNA binding / protein dimerization
Contig3599	0	0	0	0	2	1	3	0	1	0	1	0	1	9	At1g77610	T5M16.20|T5M16_20	glucose-6-phosphate/phosphate translocator-related
Contig839	4	2	1	0	0	0	0	0	0	0	1	0	1	9	At3g59400	-	GUN4; enzyme binding / tetrapyrrole binding
Contig9487	1	0	0	1	3	1	0	1	1	0	0	0	1	9	At5g11770	T22P22.160|T22P22_160	NADH-ubiquinone oxidoreductase 20 kDa subunit
Contig3756	0	1	1	0	0	0	3	3	0	0	0	0	1	9	At4g35630	PHOSPHOSERINE AMINOTRANSFERASE	PSAT; O-phospho-L-serine:2-oxoglutarate aminotransferase
Contig1603	0	0	0	0	0	5	0	3	0	0	0	0	1	9	At4g39090	F19H22.190|F19H22_190|RD19A|RESPONSIVE TO DEHYDRATION 19|RESPONSIVE TO DEHYDRATION 19A	RD19 (RESPONSIVE TO DEHYDRATION 19); cysteine-type endopeptidase/ cysteine-type peptidase
Contig5261	1	0	2	0	1	2	0	2	0	0	0	0	1	9	At3g62830	ATUXS2|UDP-GLUCURONIC ACID DECARBOXYLASE 2|UXS2	AUD1; UDP-glucuronate decarboxylase/ catalytic/ dTDP-glucose 4
Contig13753	1	0	0	3	0	1	2	1	0	0	0	0	1	9	At1g79330	AMC6|ARABIDOPSIS THALIANA METACASPASE 5|ATMCP2B|YUP8H12R.5|YUP8H12R_5	ATMC5 (ARABIDOPSIS THALIANA METACASPASE 5); cysteine-type endopeptidase
Contig2536	2	2	0	1	0	0	2	1	0	0	0	0	1	9	At3g25800	PDF1|PHOSPHATASE 2A REGULATORY SUBUNIT|PR 65|PROTEIN PHOSPHATASE 2A SUBUNIT A2	PP2AA2 (PROTEIN PHOSPHATASE 2A SUBUNIT A2); protein phosphatase type 2A regulator
Contig8632	3	1	1	1	0	1	0	1	0	0	0	0	1	9	-	-	-
Contig2136	0	0	0	2	1	0	5	0	0	0	0	0	1	9	At3g48660	-	hypothetical protein
Contig4728	0	0	0	1	7	0	0	0	0	0	0	0	1	9	At1g30910	F17F8.22	molybdenum cofactor sulfurase family protein
Contig4392	2	2	4	0	0	0	0	0	0	0	0	0	1	9	At3g48730	1-aminomutase 2|glutamate-1-semialdehyde 2	GSA2 (glutamate-1-semialdehyde 2
Contig1080	1	0	0	0	0	0	1	0	0	2	0	3	1	8	At1g32500	F5D14.28|F5D14_28|NON-INTRINSIC ABC PROTEIN 6	ATNAP6 (NON-INTRINSIC ABC PROTEIN 6); protein binding / transporter
Contig1014	0	0	0	3	0	0	1	0	0	0	0	3	1	8	At5g64070	MHJ24.5|MHJ24_5|PHOSPHATIDYLINOSITOL 4-OH KINASE BETA1|PI4KBETA1	PI-4KBETA1 (PHOSPHATIDYLINOSITOL 4-OH KINASE BETA1); 1-phosphatidylinositol 4-kinase
Contig13942	0	0	0	0	0	0	1	1	0	0	3	2	1	8	At1g53310	F12M16.21|F12M16_21|PHOSPHOENOLPYRUVATE CARBOXYLASE 1	ATPPC1 (PHOSPHOENOLPYRUVATE CARBOXYLASE 1); catalytic/ phosphoenolpyruvate carboxylase
Contig9129	0	0	1	0	0	0	0	0	1	1	2	2	1	8	At1g07710	F24B9.19|F24B9_19	ankyrin repeat family protein
Contig9895	0	0	0	0	0	0	0	0	0	4	1	2	1	8	At5g13640	PHOSPHOLIPID DIACYLGLYCEROL ACYLTRANSFERASE|T6I14.2	ATPDAT; phosphatidylcholine-sterol O-acyltransferase
Contig892	0	0	0	0	0	0	0	0	3	1	1	2	1	8	At1g61560	ATMLO6|MILDEW RESISTANCE LOCUS O 6|T25B24.9|T25B24_9	MLO6 (MILDEW RESISTANCE LOCUS O 6); calmodulin binding
Contig52	0	1	0	0	0	0	0	0	4	0	0	2	1	8	At4g18550	F28J12.210|F28J12_210	lipase class 3 family protein
Contig5923	2	0	0	0	0	0	2	0	0	0	2	1	1	8	At1g71080	F23N20.7|F23N20_7	hypothetical protein
Contig12342	0	0	1	0	0	1	1	0	0	3	0	1	1	8	At4g02570	ARABIDOPSIS THALIANA CULLIN 1|AUXIN RESISTANT 6|AXR6|CUL1|CULLIN 1|T10P11.26|T10P11_26	ATCUL1 (ARABIDOPSIS THALIANA CULLIN 1); protein binding
Contig1855	0	0	0	0	0	0	0	0	0	3	4	0	1	8	At1g23150	T26J12.8|T26J12_8	hypothetical protein
Contig9547	0	0	0	1	1	0	0	1	0	1	3	0	1	8	At4g26510	M3E9.60|M3E9_60	ATP binding / kinase/ phosphotransferase
Contig3175	1	0	0	0	2	0	0	0	0	1	3	0	1	8	At2g28370	T1B3.11|T1B3_11	hypothetical protein
Contig47	0	0	0	0	0	0	0	0	4	1	2	0	1	8	At5g59310	LIPID TRANSFER PROTEIN 4|MNC17.4|MNC17_4	LTP4 (LIPID TRANSFER PROTEIN 4); lipid binding
Contig3144	0	0	0	0	2	0	0	0	2	1	2	0	1	8	At4g28250	ARABIDOPSIS THALIANA EXPANSIN B3|ATHEXP BETA 1.6|EXPANSIN B3|EXPB3|F26K10.130|F26K10_130	ATEXPB3 (ARABIDOPSIS THALIANA EXPANSIN B3)
Contig5463	0	0	1	0	1	0	0	2	0	1	2	0	1	8	At1g49670	F14J22.10|F14J22_10	NQR; binding / catalytic/ oxidoreductase/ zinc ion binding
Contig6684	0	1	0	2	0	0	1	0	0	1	2	0	1	8	At5g57360	ADO1|FKF1-LIKE PROTEIN 2|FKL2|LKP1|LOV KELCH PROTEIN 1|MSF19.2|MSF19_2|ZEITLUPE	ZTL (ZEITLUPE); protein binding / ubiquitin-protein ligase
Contig5858	1	0	0	0	0	0	3	0	1	0	2	0	1	8	At5g37980	K18L3.140|K18L3_140	NADP-dependent oxidoreductase
Contig2573	3	0	0	0	1	0	1	0	0	0	2	0	1	8	At1g19860	F6F9.9|F6F9_9	zinc finger (CCCH-type) family protein
Contig3964	0	0	3	0	0	0	0	0	1	2	1	0	1	8	At3g10230	LYCOPENE BETA-CYCLASE|LYCOPENE CYCLASE	LYC (LYCOPENE CYCLASE); lycopene beta cyclase
Contig5260	1	1	0	1	0	0	0	3	0	0	1	0	1	8	-	-	-
Contig5901	0	0	0	0	0	1	5	0	0	0	1	0	1	8	At4g16190	DL4135W|FCAALL.298	cysteine proteinase
Contig1891	0	0	0	0	0	0	0	0	1	6	0	0	1	8	At3g50440	ARABIDOPSIS THALIANA METHYL ESTERASE 10|ATMES10|METHYL ESTERASE 10	MES10 (METHYL ESTERASE 10); hydrolase/ hydrolase
Contig4510	0	0	2	1	1	0	0	0	1	2	0	0	1	8	At3g53670	AT3G53660	hypothetical protein
Contig11112	1	0	0	0	1	1	1	2	0	1	0	0	1	8	At5g17310	MKP11.26|MKP11_26	UTP--glucose-1-phosphate uridylyltransferase
Contig11368	0	1	0	2	0	0	1	2	0	1	0	0	1	8	At4g35320	F23E12.120|F23E12_120	hypothetical protein
Contig12874	1	0	2	0	0	0	1	2	0	1	0	0	1	8	At3g26744	A. THALIANA INDUCER OF CBP EXPRESSION 1|ATICE1|INDUCER OF CBF EXPRESSION 1|SCREAM|SCRM	ICE1 (INDUCER OF CBF EXPRESSION 1); DNA binding / transcription activator/ transcription factor
Contig10008	1	2	1	0	1	0	0	1	0	1	0	0	1	8	At1g10180	F14N23.6|F14N23_6	hypothetical protein
Contig6295	1	2	0	0	0	1	0	3	0	0	0	0	1	8	At4g16695	-	hypothetical protein
Contig576	1	2	0	0	0	0	3	1	0	0	0	0	1	8	At1g12330	F5O11.6|F5O11_6	hypothetical protein
Contig6542	1	2	1	0	0	0	2	1	0	0	0	0	1	8	At3g28710	-	H+-transporting two-sector ATPase
Contig8896	0	0	2	2	0	1	2	0	0	0	0	0	1	8	At1g68660	F24J5.10|F24J5_10	hypothetical protein
Contig9710	1	0	3	1	1	0	1	0	0	0	0	0	1	8	At1g29370	F15D2.28|F15D2_28	kinase-related
Contig3053	3	1	2	0	0	0	1	0	0	0	0	0	1	8	At1g23820	F5O8.38|F5O8_38|spermidine synthase 1	SPDS1 (spermidine synthase 1); spermidine synthase
Contig9504	0	2	3	1	1	0	0	0	0	0	0	0	1	8	At5g35910	MIK22.22|MIK22_22	3'-5' exonuclease domain-containing protein / helicase and RNase D C-terminal domain-containing protein / HRDC domain-containing protein
Contig10016	1	1	3	1	1	0	0	0	0	0	0	0	1	8	At5g64680	MUB3.20|MUB3_20	hypothetical protein
Contig6068	1	2	2	1	1	0	0	0	0	0	0	0	1	8	At2g37340	Arginine/serine-rich Zinc knuckle-containing protein 33|F3G5.13|F3G5_13|atRSZ33	RSZ33; nucleic acid binding / nucleotide binding / zinc ion binding
Contig4	0	0	0	0	0	0	0	0	0	0	0	6	1	7	-	-	-
Contig10984	0	0	0	0	0	0	1	1	0	0	0	4	1	7	At1g74950	F25A4.8|F25A4_8|JASMONATE-ZIM-DOMAIN PROTEIN 2|JAZ2	TIFY10B
Contig5634	0	0	1	0	0	0	0	0	0	0	3	2	1	7	-	-	-
Contig13092	0	0	0	0	1	0	1	0	1	1	0	2	1	7	At1g32860	F9L11.6|F9L11_6	glycosyl hydrolase family 17 protein
Contig9128	0	0	2	0	0	1	0	0	0	1	0	2	1	7	At1g27700	T22C5.15|T22C5_15	protein binding
Contig969	0	1	0	1	0	0	2	0	0	0	0	2	1	7	At3g05290	PEROXISOMAL ADENINE NUCLEOTIDE CARRIER 1|T12H1.26|T12H1_26	PNC1 (PEROXISOMAL ADENINE NUCLEOTIDE CARRIER 1); ADP transmembrane transporter/ ATP transmembrane transporter/ binding
Contig10082	1	0	0	1	1	0	0	0	0	1	1	1	1	7	At3g11760	-	hypothetical protein
Contig5808	0	1	0	0	0	0	1	0	1	2	0	1	1	7	At5g40650	MNF13.170|MNF13_170	SDH2-2; electron carrier/ succinate dehydrogenase
Contig8114	0	1	1	0	0	0	0	1	0	2	0	1	1	7	At3g62420	BASIC REGION/LEUCINE ZIPPER MOTIF 53	ATBZIP53 (BASIC REGION/LEUCINE ZIPPER MOTIF 53); DNA binding / protein heterodimerization/ sequence-specific DNA binding / transcription factor
Contig5898	1	0	0	0	0	0	2	2	0	0	0	1	1	7	At3g12490	CYSTATIN B	cysteine protease inhibitor
Contig3688	1	0	1	0	0	0	3	0	0	0	0	1	1	7	At2g42320	MHK10.4|MHK10_4	nucleolar protein gar2-related
Contig3246	1	0	1	0	1	0	2	0	0	0	0	1	1	7	At3g07160	glucan synthase-like 10|gsl10	ATGSL10 (glucan synthase-like 10); 1
Contig1728	0	0	0	3	0	2	0	0	0	0	0	1	1	7	At2g27100	SERRATE|T20P8.15|T20P8_15	SE (SERRATE); DNA binding / transcription factor
Contig9289	1	1	2	1	0	0	0	0	0	0	0	1	1	7	At5g51120	ATPABN1|MWD22.6|MWD22_6|POLYADENYLATE-BINDING PROTEIN 1	PABN1 (POLYADENYLATE-BINDING PROTEIN 1); RNA binding / poly(A) binding / protein binding
Contig11921	0	0	1	0	0	0	0	0	0	2	3	0	1	7	At2g22360	F14M13.24|F14M13_24	DNAJ heat shock family protein
Contig13212	0	0	0	0	1	0	0	0	2	0	3	0	1	7	At5g65540	K21L13.5|K21L13_5	hypothetical protein
Contig11626	0	0	1	0	1	1	1	0	0	0	2	0	1	7	At1g07530	ARABIDOPSIS THALIANA GRAS (GAI|ATGRAS2|F22G5.9|F22G5_9|GRAS (GAI|GRAS2|RGA|SCARECROW-LIKE 14|SCR) 2	SCL14 (SCARECROW-LIKE 14); transcription factor
Contig5941	0	0	0	0	1	0	0	0	0	4	1	0	1	7	-	-	-
Contig155	0	0	0	0	0	0	0	0	5	1	0	0	1	7	At5g67150	K21H1.11|K21H1_11	transferase family protein
Contig42	0	0	0	1	1	0	0	0	3	1	0	0	1	7	At2g36320	F2H17.7|F2H17_7	zinc finger (AN1-like) family protein
Contig4662	1	0	0	0	2	0	0	2	0	1	0	0	1	7	At4g13830	DNAJ-LIKE 20|F18A5.220|F18A5_220	J20 (DNAJ-LIKE 20); heat shock protein binding
Contig11665	0	1	1	0	0	0	1	3	0	0	0	0	1	7	At5g01460	T10O8.170|T10O8_170	LMBR1 integral membrane family protein
Contig8889	0	1	1	1	0	1	0	2	0	0	0	0	1	7	At3g56740	-	ubiquitin-associated (UBA)/TS-N domain-containing protein
Contig3426	1	0	0	1	1	0	2	1	0	0	0	0	1	7	At4g24230	ACYL-COA-BINDING DOMAIN 3|T22A6.60|T22A6_60	ACBP3 (ACYL-COA-BINDING DOMAIN 3); acyl-CoA binding
Contig2038	0	0	1	3	1	0	0	1	0	0	0	0	1	7	At5g64920	COP1-INTERACTING PROTEIN 8|COP1-INTERACTING PROTEIN CIP8|MXK3.15|MXK3_15	CIP8 (COP1-INTERACTING PROTEIN 8); protein binding / zinc ion binding
Contig10562	2	0	0	0	0	1	3	0	0	0	0	0	1	7	At3g53750	actin 3	ACT3 (actin 3); structural constituent of cytoskeleton
Contig3796	1	0	1	0	0	2	2	0	0	0	0	0	1	7	At2g34680	T29F13.11|T29F13_11	AIR9; protein binding
Contig6625	1	1	1	0	1	0	2	0	0	0	0	0	1	7	At2g45240	F4L23.25|METHIONINE AMINOPEPTIDASE 1A	MAP1A (METHIONINE AMINOPEPTIDASE 1A); aminopeptidase/ metalloexopeptidase
Contig2174	2	0	0	2	1	0	1	0	0	0	0	0	1	7	-	-	-
Contig9478	2	0	2	1	0	0	1	0	0	0	0	0	1	7	-	-	-
Contig5955	0	1	0	1	3	1	0	0	0	0	0	0	1	7	At2g45380	AT2G45370|F4L23.10	hypothetical protein
Contig2140	1	1	1	2	0	1	0	0	0	0	0	0	1	7	At5g12320	-	ankyrin repeat family protein
Contig5627	0	0	0	0	0	0	0	0	0	0	1	4	1	6	At3g54420	ATCHITIV|CHITINASE CLASS IV|CHIV|T14E10.4	ATEP3; chitinase
Contig29	0	0	0	0	0	0	0	0	0	0	3	2	1	6	-	-	-
Contig5921	0	0	0	0	0	0	0	0	1	1	1	2	1	6	At1g76080	ARABIDOPSIS THALIANA CHLOROPLASTIC DROUGHT-INDUCED STRESS PROTEIN OF 32 KD|ATCDSP32|CHLOROPLASTIC DROUGHT-INDUCED STRESS PROTEIN OF 32 KD|T23E18.2|T23E18_2	CDSP32 (CHLOROPLASTIC DROUGHT-INDUCED STRESS PROTEIN OF 32 KD)
Contig8237	0	0	0	0	0	0	3	0	0	0	0	2	1	6	At3g05890	F2O10.15|F2O10_15|RARE-COLD-INDUCIBLE 2B	RCI2B (RARE-COLD-INDUCIBLE 2B)
Contig5429	0	0	1	0	0	0	1	2	0	0	0	1	1	6	At2g22125	T16B14.2	binding
Contig5912	0	1	1	0	0	0	0	2	0	0	0	1	1	6	At2g19760	F6F22.21|F6F22_21|PFN1|PROFILIN 1	PRF1 (PROFILIN 1); actin binding
Contig9545	0	0	0	1	0	0	3	0	0	0	0	1	1	6	At1g78900	VACUOLAR ATP SYNTHASE SUBUNIT A	VHA-A (VACUOLAR ATP SYNTHASE SUBUNIT A); ATP binding / hydrogen ion transporting ATP synthase
Contig10395	1	1	2	0	0	0	0	0	0	0	0	1	1	6	At5g56760	ARABIDOPSIS THALIANA SERINE ACETYLTRANSFERASE 1;1|MIK19.23|MIK19_23|SAT-52|SAT5|SERINE ACETYLTRANSFERASE|SERINE ACETYLTRANSFERASE 5|SERINE ACETYLTRANSFERASE 52	ATSERAT1;1 (ARABIDOPSIS THALIANA SERINE ACETYLTRANSFERASE 1;1); serine O-acetyltransferase
Contig11925	0	1	1	0	0	0	0	0	0	0	3	0	1	6	At4g34710	ARGININE DECARBOXYLASE|ARGININE DECARBOXYLASE 2|ATADC2|SPE2|T4L20.290|T4L20_290	ADC2 (ARGININE DECARBOXYLASE 2); arginine decarboxylase
Contig5142	0	0	0	0	0	0	0	2	0	1	2	0	1	6	At2g23910	T29E15.11|T29E15_11	cinnamoyl-CoA reductase-related
Contig11469	0	0	1	1	0	0	1	0	0	0	2	0	1	6	At1g09960	ATSUT4|F21M12.35|F21M12_35|SUCROSE TRANSPORTER 4|suc4	SUT4 (SUCROSE TRANSPORTER 4); carbohydrate transmembrane transporter/ sucrose transmembrane transporter/ sucrose:hydrogen symporter/ sugar:hydrogen symporter
Contig1817	0	0	0	0	0	0	0	0	1	3	1	0	1	6	At5g49610	K6M13.17|K6M13_17	F-box family protein
Contig8936	1	0	0	0	0	0	0	0	0	3	1	0	1	6	-	-	-
Contig5216	0	1	0	0	1	0	0	2	0	0	1	0	1	6	At4g33940	F17I5.1	zinc finger (C3HC4-type RING finger) family protein
Contig2779	2	0	1	0	0	0	1	0	0	0	1	0	1	6	At2g38120	AUXIN RESISTANT 1|F16M14.5|F16M14_5|MAP1|MODIFIER OF ARF7/NPH4 PHENOTYPES 1|PIR1|WAV5|WAVY ROOTS 5	AUX1 (AUXIN RESISTANT 1); amino acid transmembrane transporter/ auxin binding / auxin influx transmembrane transporter/ transporter
Contig9416	0	0	2	1	1	0	0	0	0	0	1	0	1	6	At1g13570	F13B4.6|F13B4_6	F-box family protein
Contig1821	0	0	1	0	0	0	0	0	0	4	0	0	1	6	At2g47160	REQUIRES HIGH BORON 1|T3D7.3	BOR1 (REQUIRES HIGH BORON 1); anion exchanger/ boron transporter
Contig9704	0	0	0	2	0	0	0	0	2	1	0	0	1	6	At2g20830	F5H14.20|F5H14_20	folic acid binding / transferase
Contig4844	1	0	0	0	2	0	0	1	0	1	0	0	1	6	At2g28950	ARABIDOPSIS THALIANA EXPANSIN A6|ARABIDOPSIS THALIANA TEXPANSIN 6|ATEXP6|ATHEXP ALPHA 1.8|T9I4.3|T9I4_3	ATEXPA6 (ARABIDOPSIS THALIANA EXPANSIN A6)
Contig11346	0	1	1	0	0	0	2	0	0	1	0	0	1	6	At3g55140	-	pectate lyase family protein
Contig11428	0	0	3	0	0	0	1	0	0	1	0	0	1	6	At1g02305	-	cathepsin B-like cysteine protease
Contig9061	0	0	0	0	1	3	0	0	0	1	0	0	1	6	At5g20950	F22D1.120|F22D1_120	glycosyl hydrolase family 3 protein
Contig9093	0	1	2	1	0	0	0	0	0	1	0	0	1	6	At2g44760	F16B22.25	hypothetical protein
Contig12730	0	0	4	0	0	0	0	0	1	0	0	0	1	6	At5g19090	T16G12.130|T16G12_130	heavy-metal-associated domain-containing protein
Contig6145	1	2	0	0	0	0	1	1	0	0	0	0	1	6	At5g43280	4)-DIENOYL-|4)-DIENOYL-COA ISOMERASE 1|5)|DCI1|DELTA(2|DELTA(3|MNL12.10|MNL12_10	ATDCI1 (DELTA(3
Contig5972	0	2	1	1	0	0	0	1	0	0	0	0	1	6	-	-	-
Contig12036	0	1	1	0	0	0	3	0	0	0	0	0	1	6	At5g43560	K9D7.6|K9D7_6	meprin and TRAF homology domain-containing protein / MATH domain-containing protein
Contig10218	1	1	1	0	0	0	2	0	0	0	0	0	1	6	At1g65270	T8F5.4|T8F5_4	hypothetical protein
Contig11786	0	1	1	0	0	2	1	0	0	0	0	0	1	6	At3g26000	-	F-box family protein
Contig11162	0	0	3	0	0	1	1	0	0	0	0	0	1	6	At3g62860	-	esterase/lipase/thioesterase family protein
Contig5689	0	0	0	0	0	0	0	0	0	0	0	4	1	5	At2g48020	T9J23.17	sugar transporter
Contig5928	0	0	0	0	0	0	1	0	0	0	0	3	1	5	At2g39220	PATATIN-LIKE PROTEIN 6|PLA IIB|T16B24.14|T16B24_14	PLP6 (PATATIN-LIKE PROTEIN 6); nutrient reservoir
Contig9718	0	0	0	1	0	0	1	0	0	0	0	2	1	5	At2g27500	F10A12.18|F10A12_18	glycosyl hydrolase family 17 protein
Contig13640	0	0	0	0	0	1	0	1	0	0	1	1	1	5	At1g76490	3-HYDROXY-3-METHYLGLUTARYL COA REDUCTASE|3-HYDROXY-3-METHYLGLUTARYL COA REDUCTASE 1|F15M4.1|HMG-COA REDUCTASE|HMGR1|HYDROXY METHYLGLUTARYL COA REDUCTASE 1	HMG1 (HYDROXY METHYLGLUTARYL COA REDUCTASE 1); hydroxymethylglutaryl-CoA reductase
Contig9971	0	0	0	0	0	1	0	1	0	0	1	1	1	5	At3g04580	ETHYLENE INSENSITIVE 4|F7O18.5|F7O18_5	EIN4 (ETHYLENE INSENSITIVE 4); ethylene binding / glycogen synthase kinase 3/ protein histidine kinase/ receptor
Contig10302	1	0	1	0	0	0	0	0	0	0	1	1	1	5	At1g66150	F15E12.4|F15E12_4|TRANSMEMBRANE KINASE 1	TMK1 (TRANSMEMBRANE KINASE 1); transmembrane receptor protein serine/threonine kinase
Contig5897	0	0	0	1	0	0	1	0	0	1	0	1	1	5	At3g22890	ATP SULFURYLASE 1	APS1 (ATP SULFURYLASE 1); sulfate adenylyltransferase (ATP)
Contig8932	0	0	0	1	0	0	1	0	0	1	0	1	1	5	At5g49800	K21G20.1|K21G20_1	hypothetical protein
Contig5945	0	0	1	0	0	0	1	1	0	0	0	1	1	5	At1g12990	F3F19.2|F3F19_2	glycosyl transferase family 17 protein
Contig8359	1	0	0	0	0	0	1	1	0	0	0	1	1	5	-	-	-
Contig13299	0	0	0	1	1	0	1	0	0	0	0	1	1	5	At4g27800	T27E11.40|T27E11_40	protein phosphatase 2C PPH1 / PP2C PPH1 (PPH1)
Contig2453	0	0	0	0	0	0	0	0	1	0	3	0	1	5	At4g17030	ARABIDOPSIS THALIANA EXPANSIN-LIKE B1|AT-EXPR|ATEXPR1|ATHEXP BETA 3.1|DL4545C|EXPR|FCAALL.341	ATEXLB1 (ARABIDOPSIS THALIANA EXPANSIN-LIKE B1)
Contig2354	0	0	0	0	0	0	0	0	0	2	2	0	1	5	-	-	-
Contig9861	0	0	0	0	1	0	1	0	0	0	2	0	1	5	-	-	-
Contig2374	0	0	0	1	1	0	0	0	0	0	2	0	1	5	At4g32250	F10M6.110|F10M6_110	protein kinase family protein
Contig9769	0	0	0	0	0	0	0	1	0	2	1	0	1	5	At1g69870	T17F3.10|T17F3_10	proton-dependent oligopeptide transport (POT) family protein
Contig5792	0	0	0	0	0	0	1	0	1	1	1	0	1	5	At5g52060	ARABIDOPSIS THALIANA BCL-2-ASSOCIATED ATHANOGENE 1|MSG15.15|MSG15_15	ATBAG1 (ARABIDOPSIS THALIANA BCL-2-ASSOCIATED ATHANOGENE 1); protein binding
Contig13840	0	2	0	0	0	0	0	1	0	0	1	0	1	5	At3g44260	-	CCR4-NOT transcription complex protein
Contig1827	0	0	0	0	0	0	0	0	0	4	0	0	1	5	-	-	-
Contig12612	1	0	1	0	0	0	0	1	0	1	0	0	1	5	At1g08490	ATCPNIFS|ATNFS2|ATSUFS|CHLOROPLASTIC NIFS-LIKE CYSTEINE DESULFURASE|CYSTEINE DESULFURASE|SUFS|T27G7.17|T27G7_17	CPNIFS (CHLOROPLASTIC NIFS-LIKE CYSTEINE DESULFURASE); cysteine desulfurase/ selenocysteine lyase/ transaminase
Contig8967	1	1	0	0	0	0	1	0	0	1	0	0	1	5	At2g24280	F27D4.19|F27D4_19	serine carboxypeptidase S28 family protein
Contig102	0	0	0	0	0	0	1	0	3	0	0	0	1	5	At4g32460	F8B4.160|F8B4_160	hypothetical protein
Contig11344	1	0	0	0	0	0	1	2	0	0	0	0	1	5	At5g41140	MEE6.21|MEE6_21	hypothetical protein
Contig13585	1	0	0	0	0	1	1	1	0	0	0	0	1	5	At4g04360	T19B17.8|T19B17_8	hypothetical protein
Contig9230	0	0	0	1	1	0	1	1	0	0	0	0	1	5	At2g42500	MHK10.22	PP2A-4; hydrolase/ protein serine/threonine phosphatase
Contig3990	0	0	2	0	0	0	1	1	0	0	0	0	1	5	At3g27260	GLOBAL TRANSCRIPTION FACTOR GROUP E	GTE8; DNA binding
Contig5930	0	0	0	0	3	0	0	1	0	0	0	0	1	5	At5g27980	F15F15.50|F15F15_50	seed maturation family protein
Contig13012	1	0	0	1	1	0	0	1	0	0	0	0	1	5	At4g30210	AR2|ARABIDOPSIS P450 REDUCTASE 2|F9N11.60|F9N11_60	ATR2 (ARABIDOPSIS P450 REDUCTASE 2); NADPH-hemoprotein reductase
Contig2236	0	0	1	2	0	0	0	1	0	0	0	0	1	5	At5g43280	4)-DIENOYL-|4)-DIENOYL-COA ISOMERASE 1|5)|DCI1|DELTA(2|DELTA(3|MNL12.10|MNL12_10	ATDCI1 (DELTA(3
Contig12623	0	1	1	1	0	0	0	1	0	0	0	0	1	5	At4g16444	-	hypothetical protein
Contig3349	0	0	0	0	0	0	4	0	0	0	0	0	1	5	At5g23750	MRO11.21|MRO11_21	remorin family protein
Contig11630	0	0	1	0	0	0	3	0	0	0	0	0	1	5	At1g62500	T3P18.6|T3P18_6	protease inhibitor/seed storage/lipid transfer protein (LTP) family protein
Contig9251	0	0	0	1	0	2	1	0	0	0	0	0	1	5	At1g79590	ATSYP52|F20B17.2|F20B17_2|SYNTAXIN OF PLANTS 52	SYP52 (SYNTAXIN OF PLANTS 52); SNAP receptor
Contig11470	0	0	1	0	0	2	1	0	0	0	0	0	1	5	At1g12240	T28K15.3|T28K15_3|VAC-INV|VACUOLAR INVERTASE	ATBETAFRUCT4; beta-fructofuranosidase/ hydrolase
Contig8835	0	1	1	0	0	1	1	0	0	0	0	0	1	5	At5g06910	Arabidopsis J-domain protein 6|MOJ9.8|MOJ9_8	ATJ6 (Arabidopsis J-domain protein 6); heat shock protein binding / unfolded protein binding
Contig10888	0	1	0	2	0	0	1	0	0	0	0	0	1	5	At4g22850	F7H19.30	hypothetical protein
Contig9294	0	1	1	1	0	0	1	0	0	0	0	0	1	5	At1g21790	F8K7.23|F8K7_23	hypothetical protein
Contig8582	2	0	0	0	1	1	0	0	0	0	0	0	1	5	At1g18340	F15H18.15|F15H18_15	basal transcription factor complex subunit-related
Contig377	0	2	1	0	0	1	0	0	0	0	0	0	1	5	At3g48710	-	hypothetical protein
Contig3146	0	0	0	0	4	0	0	0	0	0	0	0	1	5	At2g24260	F27D4.17|F27D4_17	basic helix-loop-helix (bHLH) family protein
Contig4782	0	0	0	1	3	0	0	0	0	0	0	0	1	5	At4g32480	F8B4.180|F8B4_180	hypothetical protein
Contig4761	0	0	2	0	2	0	0	0	0	0	0	0	1	5	At1g04850	F13M7.16|F13M7_16	ubiquitin-associated (UBA)/TS-N domain-containing protein
Contig4953	1	0	1	0	2	0	0	0	0	0	0	0	1	5	At5g53300	ubiquitin-conjugating enzyme 10	UBC10 (ubiquitin-conjugating enzyme 10); ubiquitin-protein ligase
Contig9570	1	0	1	1	1	0	0	0	0	0	0	0	1	5	At4g27600	T29A15.90|T29A15_90	pfkB-type carbohydrate kinase family protein
Contig3061	2	0	1	0	1	0	0	0	0	0	0	0	1	5	At5g58530	MQJ2.15|MQJ2_15	glutaredoxin family protein
Contig2037	1	0	0	3	0	0	0	0	0	0	0	0	1	5	At4g17940	T6K21.120|T6K21_120	binding
Contig5910	0	1	3	0	0	0	0	0	0	0	0	0	1	5	At5g59950	MMN10.26|MMN10_26	RNA and export factor-binding protein
Contig5917	0	1	3	0	0	0	0	0	0	0	0	0	1	5	At5g65460	MNA5.20|MNA5_20	kinesin motor protein-related
Contig4263	1	0	3	0	0	0	0	0	0	0	0	0	1	5	At2g06990	T4E14.10|T4E14_10|hua enhancer 2	HEN2 (hua enhancer 2); ATP-dependent helicase/ RNA helicase
Contig5900	2	0	2	0	0	0	0	0	0	0	0	0	1	5	At4g39120	MYO-INOSITOL MONOPHOSPHATASE LIKE 2|T22F8.20|T22F8_20	IMPL2 (MYO-INOSITOL MONOPHOSPHATASE LIKE 2); 3'(2')
Contig759	0	3	1	0	0	0	0	0	0	0	0	0	1	5	-	-	-
Contig24	0	0	0	0	0	0	0	0	0	0	0	3	1	4	At3g45140	ARABIODOPSIS THALIANA LIPOXYGENASE 2|ATLOX2|LIPOXYGENASE 2	LOX2 (LIPOXYGENASE 2); lipoxygenase
Contig9775	0	0	0	0	0	0	0	0	0	0	1	2	1	4	At3g27330	-	zinc finger (C3HC4-type RING finger) family protein
Contig5907	0	0	0	0	0	0	0	0	1	0	0	2	1	4	-	-	-
Contig9513	0	0	0	1	0	0	0	0	0	0	0	2	1	4	At1g01040	ABNORMAL SUSPENSOR 1|ASU1|ATDCL1|CAF|CARPEL FACTORY|DICER-LIKE 1|EMB60|EMB76|EMBRYO DEFECTIVE 60|EMBRYO DEFECTIVE 76|SHORT INTEGUMENTS 1|SIN1|SUS1|SUSPENSOR 1|T25K16.4|T25K16_4	DCL1 (DICER-LIKE 1); ATP-dependent helicase/ double-stranded RNA binding / protein binding / ribonuclease III
Contig8264	0	0	0	0	0	0	0	0	0	0	2	1	1	4	At3g57240	3-GLUCANASE 3|BETA-1	BG3 (BETA-1
Contig5842	0	0	0	0	0	0	0	0	1	0	1	1	1	4	At3g33520	ACTIN-RELATED PROTEIN 6|ARP6|EARLY IN SHORT DAYS 1|ESD1|SUF3|SUPPRESSOR OF FRI 3	ATARP6; structural constituent of cytoskeleton
Contig9975	0	0	0	0	0	0	0	0	1	0	1	1	1	4	At2g02000	F14H20.7|F14H20_7|glutamate decarboxylase 3	GAD3 (glutamate decarboxylase 3); calmodulin binding
Contig13676	0	0	0	0	0	0	0	1	1	0	0	1	1	4	At5g02020	T7H20.70|T7H20_70	hypothetical protein
Contig7943	0	0	0	0	0	0	0	2	0	0	0	1	1	4	At1g71950	F17M19.10|F17M19_10	identical protein binding / serine-type endopeptidase
Contig13969	0	0	0	1	0	0	0	1	0	0	0	1	1	4	At1g15960	ATNRAMP6|T24D18.6|T24D18_6	NRAMP6; inorganic anion transmembrane transporter/ metal ion transmembrane transporter
Contig7999	0	0	0	1	0	0	0	1	0	0	0	1	1	4	At2g38360	PRENYLATED RAB ACCEPTOR 1.B4|T19C21.15|T19C21_15	PRA1.B4 (PRENYLATED RAB ACCEPTOR 1.B4)
Contig14158	0	0	1	0	0	0	0	1	0	0	0	1	1	4	At1g79830	F19K16.21|F19K16_21|golgin candidate 5	GC5 (golgin candidate 5); protein binding
Contig6995	0	1	0	0	0	0	0	1	0	0	0	1	1	4	At5g49810	MET S-METHYLTRANSFERASE	MMT; S-adenosylmethionine-dependent methyltransferase
Contig14117	1	0	0	0	0	0	0	1	0	0	0	1	1	4	At5g45100	K17O22.9|K17O22_9	protein binding / zinc ion binding
Contig7447	0	0	1	0	0	0	1	0	0	0	0	1	1	4	At3g06500	F5E6.17|F5E6_17	beta-fructofuranosidase
Contig10905	0	1	0	0	0	0	1	0	0	0	0	1	1	4	At3g26100	-	regulator of chromosome condensation (RCC1) family protein
Contig10242	1	0	0	0	0	0	0	0	0	0	2	0	1	4	At1g18680	F6A14.21|F6A14_21	HNH endonuclease domain-containing protein
Contig1846	0	0	0	0	0	0	0	0	0	2	1	0	1	4	At4g36220	CYP84A1|F23E13.110|F23E13_110|FERULATE-5-HYDROXYLASE|FERULIC ACID 5-HYDROXYLASE 1	FAH1 (FERULIC ACID 5-HYDROXYLASE 1); ferulate 5-hydroxylase/ monooxygenase
Contig5959	0	0	0	0	0	0	0	0	0	2	1	0	1	4	At1g52190	F9I5.4|F9I5_4	proton-dependent oligopeptide transport (POT) family protein
Contig3366	0	0	0	0	0	0	2	0	0	0	1	0	1	4	At4g36360	F23E13.200|F23E13_200|beta-galactosidase 3	BGAL3 (beta-galactosidase 3); beta-galactosidase/ catalytic/ cation binding / sugar binding
Contig3477	0	0	0	0	0	0	2	0	0	0	1	0	1	4	At1g71040	F23N20.3|F23N20_3|Low Phosphate Root2	LPR2 (Low Phosphate Root2); copper ion binding / oxidoreductase
Contig8899	0	0	0	0	0	1	1	0	0	0	1	0	1	4	At4g14600	DL3340W|FCAALL.126	hypothetical protein
Contig9767	0	0	0	0	0	1	1	0	0	0	1	0	1	4	At1g54220	F20D21.4|F20D21_4	dihydrolipoamide S-acetyltransferase
Contig9955	0	1	0	0	0	0	1	0	0	0	1	0	1	4	At1g12310	F5O11.35|F5O11_35	calmodulin
Contig1780	0	0	0	0	0	0	0	0	0	3	0	0	1	4	At3g55320	P-GLYCOPROTEIN 20	PGP20 (P-GLYCOPROTEIN 20); ATPase
Contig1900	0	0	0	0	0	0	0	0	0	3	0	0	1	4	At5g20630	ARABIDOPSIS THALIANA GERMIN 3|ATGER3|GERMIN 3|GERMIN-LIKE PROTEIN 3|GLP3|GLP3A|GLP3B|T1M15.30|T1M15_30	GER3 (GERMIN 3); oxalate oxidase
Contig11396	0	0	0	0	0	0	1	1	0	1	0	0	1	4	At2g22420	F14M13.18|F14M13_18	peroxidase 17 (PER17) (P17)
Contig13573	0	0	0	0	1	0	0	1	0	1	0	0	1	4	At2g37170	PIP2;2|PLASMA MEMBRANE INTRINSIC PROTEIN 2|PLASMA MEMBRANE INTRINSIC PROTEIN 2;2|T2N18.7|T2N18_7	PIP2B (PLASMA MEMBRANE INTRINSIC PROTEIN 2); water channel
Contig9205	0	0	0	1	0	0	1	0	0	1	0	0	1	4	At4g21670	ATCPL1|ATCPL2|C-TERMINAL DOMAIN PHOSPHATASE-LIKE 1|F17L22.130|F17L22_130|FIERY 2|FRY2	CPL1 (C-TERMINAL DOMAIN PHOSPHATASE-LIKE 1); double-stranded RNA binding / nucleotide phosphatase
Contig13256	1	0	0	0	1	0	0	0	0	1	0	0	1	4	At1g59640	BIG PETAL|BIG PETAL P|BIG PETAL UB|BPE|BPEP|BPEUB|T30E16.21|T30E16_21	ZCW32; DNA binding / transcription factor
Contig5889	0	0	0	0	0	0	0	0	3	0	0	0	1	4	At5g62280	MMI9.11|MMI9_11	hypothetical protein
Contig65	0	0	0	0	0	0	0	0	3	0	0	0	1	4	At4g35160	T12J5.30|T12J5_30	O-methyltransferase family 2 protein
Contig9293	0	0	0	1	0	0	0	0	2	0	0	0	1	4	-	-	-
Contig8453	0	0	1	0	0	1	0	0	1	0	0	0	1	4	At5g38600	MBB18.15|MBB18_15	proline-rich spliceosome-associated (PSP) family protein / zinc knuckle (CCHC-type) family protein
Contig5804	0	0	0	1	1	0	0	0	1	0	0	0	1	4	-	-	-
Contig5838	0	0	1	1	0	0	0	0	1	0	0	0	1	4	At4g38520	F20M13.80|F20M13_80	protein phosphatase 2C family protein / PP2C family protein
Contig5787	1	0	1	0	0	0	0	0	1	0	0	0	1	4	At3g02910	F13E7.14|F13E7_14	hypothetical protein
Contig5068	0	0	0	0	0	0	0	3	0	0	0	0	1	4	At5g18650	T1A4.30|T1A4_30	zinc finger (C3HC4-type RING finger) family protein
Contig5318	0	0	1	0	0	0	0	2	0	0	0	0	1	4	-	-	-
Contig3801	0	0	0	0	0	0	2	1	0	0	0	0	1	4	At5g12890	T24H18.60|T24H18_60	UDP-glucoronosyl/UDP-glucosyl transferase family protein
Contig14011	0	0	0	0	1	0	1	1	0	0	0	0	1	4	At1g48320	F11A17.13|F11A17_13	thioesterase family protein
Contig13639	0	0	0	1	0	1	0	1	0	0	0	0	1	4	At3g05520	F22F7.25	F-actin capping protein alpha subunit family protein
Contig14188	0	0	1	0	0	1	0	1	0	0	0	0	1	4	At2g39840	-	TOPP4; protein serine/threonine phosphatase
Contig14084	1	0	0	0	0	1	0	1	0	0	0	0	1	4	At2g39290	PGPS1|PGS1|PHOSPHATIDYLGLYCEROLPHOSPHATE SYNTHASE 1|T16B24.7|T16B24_7	PGP1 (PHOSPHATIDYLGLYCEROLPHOSPHATE SYNTHASE 1); CDP-alcohol phosphatidyltransferase/ CDP-diacylglycerol-glycerol-3-phosphate 3-phosphatidyltransferase
Contig5927	0	0	0	1	1	0	0	1	0	0	0	0	1	4	At1g23800	ALDH2B|F5O8.35|F5O8_35	ALDH2B7; 3-chloroallyl aldehyde dehydrogenase/ aldehyde dehydrogenase (NAD)
Contig12129	0	0	1	1	0	0	0	1	0	0	0	0	1	4	At3g06483	ATPDHK|PYRUVATE DEHYDROGENASE KINASE	PDK (PYRUVATE DEHYDROGENASE KINASE); ATP binding / histidine phosphotransfer kinase/ pyruvate dehydrogenase (acetyl-transferring) kinase
Contig11899	0	0	2	0	0	0	0	1	0	0	0	0	1	4	At5g22780	K5A21.2|K5A21_2	adaptin family protein
Contig14072	0	1	1	0	0	0	0	1	0	0	0	0	1	4	At5g60640	ARABIDOPSIS THALIANA PROTEIN DISULFIDE ISOMERASE 2|ATPDI2|MUP24.6|MUP24_6|PDI-LIKE 1-4|PDI2|PROTEIN DISULFIDE ISOMERASE 2	ATPDIL1-4 (PDI-LIKE 1-4); protein disulfide isomerase
Contig6596	1	1	0	0	0	0	0	1	0	0	0	0	1	4	At1g67660	F12A21.19|F12A21_19	DNA binding / nuclease
Contig3790	0	0	0	0	0	0	3	0	0	0	0	0	1	4	At4g16140	DL4110W|FCAALL.289	proline-rich family protein
Contig3284	0	0	0	0	0	1	2	0	0	0	0	0	1	4	At5g17190	MKP11.4|MKP11_4	hypothetical protein
Contig10155	1	0	0	0	0	0	2	0	0	0	0	0	1	4	-	-	-
Contig12404	0	0	1	0	0	1	1	0	0	0	0	0	1	4	At3g04500	T27C4.15|T27C4_15	RNA recognition motif (RRM)-containing protein
Contig8587	0	0	1	0	0	1	1	0	0	0	0	0	1	4	At4g09160	T8A17.90|T8A17_90	SEC14 cytosolic factor family protein / phosphoglyceride transfer family protein
Contig5935	0	1	0	0	0	1	1	0	0	0	0	0	1	4	At3g05100	T12H1.6|T12H1_6	hypothetical protein
Contig12016	0	0	1	0	1	0	1	0	0	0	0	0	1	4	-	-	-
Contig10682	1	0	0	0	1	0	1	0	0	0	0	0	1	4	-	-	-
Contig11228	0	0	2	0	0	0	1	0	0	0	0	0	1	4	At4g31780	F11C18.2|MGDA|MONOGALACTOSYL DIACYLGLYCEROL SYNTHASE 1|MONOGALACTOSYLDIACYLGLYCEROL SYNTHASE|MONOGALACTOSYLDIACYLGLYCEROL SYNTHASE A	MGD1 (MONOGALACTOSYL DIACYLGLYCEROL SYNTHASE 1); 1
Contig8604	1	0	1	0	0	1	0	0	0	0	0	0	1	4	At5g53180	ATPTB2|MFH8.12|MFH8_12|POLYPYRIMIDINE TRACT-BINDING PROTEIN 2	PTB2 (POLYPYRIMIDINE TRACT-BINDING PROTEIN 2); RNA binding / nucleic acid binding / nucleotide binding
Contig13363	0	0	0	2	1	0	0	0	0	0	0	0	1	4	At1g65930	F12P19.10|F12P19_10	isocitrate dehydrogenase
Contig12819	0	0	2	0	1	0	0	0	0	0	0	0	1	4	At5g53460	MYN8.7|MYN8_7|NADH-GOGAT	GLT1; glutamate synthase (NADH)
Contig3888	0	0	2	0	1	0	0	0	0	0	0	0	1	4	At5g43320	Casein Kinase I-like 8|MWF20.1|MWF20_1	ckl8 (Casein Kinase I-like 8); ATP binding / kinase/ protein kinase/ protein serine/threonine kinase
Contig2165	0	0	0	3	0	0	0	0	0	0	0	0	1	4	At4g02280	ATSUS3|T2H3.8|T2H3_8|sucrose synthase 3	SUS3 (sucrose synthase 3); UDP-glycosyltransferase/ sucrose synthase/ transferase
Contig9455	0	1	1	1	0	0	0	0	0	0	0	0	1	4	At3g09090	DEFECTIVE IN EXINE FORMATION 1	DEX1 (DEFECTIVE IN EXINE FORMATION 1); calcium ion binding
Contig3966	0	0	3	0	0	0	0	0	0	0	0	0	1	4	At5g28640	ANGUSTIFOLIA 3|F4I4.20|F4I4_20|GIF|GIF1|GRF1-INTERACTING FACTOR|GRF1-INTERACTING FACTOR 1	AN3 (ANGUSTIFOLIA 3); protein binding / transcription coactivator
Contig4304	0	0	3	0	0	0	0	0	0	0	0	0	1	4	-	-	-
Contig2896	2	0	1	0	0	0	0	0	0	0	0	0	1	4	At5g44650	K15C23.10|K15C23_10	hypothetical protein
Contig739	1	2	0	0	0	0	0	0	0	0	0	0	1	4	At2g41760	T11A7.14|T11A7_14	hypothetical protein
Contig1243	0	0	0	0	0	0	0	0	0	0	0	2	1	3	-	-	-
Contig5940	0	0	0	0	0	0	0	0	0	0	0	2	1	3	At5g41340	ATUBC4|MYC6.5|MYC6_5|UBIQUITIN CONJUGATING ENZYME 4	UBC4 (UBIQUITIN CONJUGATING ENZYME 4); ubiquitin-protein ligase
Contig5888	0	0	0	0	0	0	0	0	0	0	1	1	1	3	At2g30490	ATC4H|CINNAMATE 4-HYDROXYLASE|CINNAMATE-4-HYDROXYLASE|CYP73A5|T6B20.16|T6B20_16	C4H (CINNAMATE-4-HYDROXYLASE); trans-cinnamate 4-monooxygenase
Contig5914	0	0	0	0	0	0	0	0	0	0	1	1	1	3	At1g60140	T13D8.4|T13D8_4|TPS10|TREHALOSE PHOSPHATE SYNTHASE 10|trehalose phosphate synthase	ATTPS10 (trehalose phosphate synthase); transferase
Contig6963	0	0	0	0	0	0	0	0	0	0	1	1	1	3	At3g48690	ARABIDOPSIS THALIANA CARBOXYESTERASE 12|ATCXE12	CXE12; carboxylesterase
Contig7635	0	0	0	0	0	0	0	0	1	0	0	1	1	3	At3g61130	GALACTURONOSYLTRANSFERASE 1|JS36|LGT1	GAUT1 (GALACTURONOSYLTRANSFERASE 1); polygalacturonate 4-alpha-galacturonosyltransferase/ transferase
Contig13523	0	0	0	0	0	0	0	1	0	0	0	1	1	3	At3g61220	-	short-chain dehydrogenase/reductase (SDR) family protein
Contig6984	0	0	0	0	0	0	0	1	0	0	0	1	1	3	At1g60670	F8A5.19|F8A5_19	hypothetical protein
Contig10909	0	0	0	0	0	0	1	0	0	0	0	1	1	3	At5g57800	ECERIFERUM 3|FACELESS POLLEN 1|FLP1|MTI20.3|MTI20_3|WAX2|YRE	CER3 (ECERIFERUM 3); binding / catalytic/ iron ion binding / oxidoreductase
Contig7529	0	0	0	0	0	0	1	0	0	0	0	1	1	3	At5g66060	K2A18.14|K2A18_14	iron ion binding / oxidoreductase/ oxidoreductase
Contig13057	0	0	0	0	1	0	0	0	0	0	0	1	1	3	-	-	-
Contig11851	0	0	1	0	0	0	0	0	0	0	0	1	1	3	At2g41560	AUTO-INHIBITED CA(2+)-ATPASE|ISOFORM 4|T32G6.8|T32G6_8	ACA4 (AUTO-INHIBITED CA(2+)-ATPASE
Contig7685	0	0	1	0	0	0	0	0	0	0	0	1	1	3	At4g25770	F14M19.50|F14M19_50	hypothetical protein
Contig5886	0	0	0	0	0	0	0	0	0	0	2	0	1	3	At1g08510	T27G7.19|T27G7_19|fatty acyl-ACP thioesterases B	FATB (fatty acyl-ACP thioesterases B); acyl carrier/ acyl-[acyl-carrier-protein] hydrolase
Contig5891	0	0	0	0	0	0	0	0	0	0	2	0	1	3	At3g48560	ACETOHYDROXY ACID SYNTHASE|ACETOLACTATE SYNTHASE|AHAS|ALS|CHLORSULFURON/IMIDAZOLINONE RESISTANT 1|IMIDAZOLE RESISTANT 1|IMR1|TRIAZOLOPYRIMIDINE RESISTANT 5|TZP5	CSR1 (CHLORSULFURON/IMIDAZOLINONE RESISTANT 1); acetolactate synthase/ pyruvate decarboxylase
Contig5905	0	0	0	0	0	0	0	0	0	1	1	0	1	3	At1g31730	F27M3.7|F27M3_7	epsilon-adaptin
Contig5948	0	0	0	0	0	0	0	0	0	1	1	0	1	3	At1g11700	F25C20.15|F25C20_15	hypothetical protein
Contig8941	0	0	0	0	0	0	0	0	0	1	1	0	1	3	At5g17400	ENDOPLASMIC RETICULUM-DENINE NUCLEOTIDE TRANSPORTER 1|T10B6.60|T10B6_60	ER-ANT1 (ENDOPLASMIC RETICULUM-DENINE NUCLEOTIDE TRANSPORTER 1); ATP:ADP antiporter/ binding
Contig5868	0	0	0	0	0	0	0	0	1	0	1	0	1	3	At1g55190	F7A10.20|F7A10_20|PRA1.F2|PRENYLATED RAB ACCEPTOR 1.F2	PRA7
Contig9766	0	0	0	0	0	0	0	0	1	0	1	0	1	3	At1g53840	T18A20.7|T18A20_7	ATPME1; pectinesterase
Contig9747	0	0	0	0	0	0	0	1	0	0	1	0	1	3	At3g62220	-	serine/threonine protein kinase
Contig9892	0	0	0	0	1	0	0	0	0	0	1	0	1	3	At4g15080	DL3585C|FCAALL.183	zinc finger (DHHC type) family protein
Contig9656	0	0	0	1	0	0	0	0	0	0	1	0	1	3	At2g43970	F6E13.10	La domain-containing protein
Contig5942	0	1	0	0	0	0	0	0	0	0	1	0	1	3	At1g47270	F8G22.1|F8G22_1|TUBBY LIKE PROTEIN 6	AtTLP6 (TUBBY LIKE PROTEIN 6); phosphoric diester hydrolase/ transcription factor
Contig10479	1	0	0	0	0	0	0	0	0	0	1	0	1	3	At5g44090	-	calcium-binding EF hand family protein
Contig1804	0	0	0	0	0	0	0	0	0	2	0	0	1	3	At3g18370	NTMC2T3|NTMC2TYPE3|SYTF	ATSYTF
Contig5956	0	0	0	0	0	0	0	0	0	2	0	0	1	3	At3g50390	-	transducin family protein / WD-40 repeat family protein
Contig5867	0	0	0	0	0	0	0	0	1	1	0	0	1	3	At1g25450	3-KETOACYL-COA SYNTHASE 5|CER60|ECERIFERUM 60|F2J7.9|F2J7_9	KCS5 (3-KETOACYL-COA SYNTHASE 5); fatty acid elongase
Contig13727	0	0	0	0	0	0	0	1	0	1	0	0	1	3	At1g71110	F23N20.10|F23N20_10	hypothetical protein
Contig9045	0	0	0	0	0	0	0	1	0	1	0	0	1	3	At2g22125	T16B14.2	binding
Contig8956	0	0	0	0	0	1	0	0	0	1	0	0	1	3	At4g18700	ATWL4|CBL-INTERACTING PROTEIN KINASE 12|F28A21.110|F28A21_110|SNF1-RELATED PROTEIN KINASE 3.9|SnRK3.9|WL4|WPL4-LIKE 4	CIPK12 (CBL-INTERACTING PROTEIN KINASE 12); ATP binding / kinase/ protein kinase/ protein serine/threonine kinase
Contig13045	0	0	0	0	1	0	0	0	0	1	0	0	1	3	-	-	-
Contig9097	0	0	0	1	0	0	0	0	0	1	0	0	1	3	At2g02230	Phloem protein 2-B1|T16F16.2|T16F16_2	AtPP2-B1 (Phloem protein 2-B1); carbohydrate binding
Contig9524	0	0	0	1	0	0	0	0	0	1	0	0	1	3	At5g20190	F5O24.80|F5O24_80	binding
Contig5953	0	0	1	0	0	0	0	0	0	1	0	0	1	3	At2g39720	RING-H2 FINGER PROTEIN RHC2A|T5I7.2|T5I7_2	RHC2A; protein binding / zinc ion binding
Contig9139	0	0	1	0	0	0	0	0	0	1	0	0	1	3	At1g50250	F14I3.14|F14I3_14|FtsH protease 1	FTSH1 (FtsH protease 1); ATP-dependent peptidase/ ATPase/ metallopeptidase
Contig10745	1	0	0	0	0	0	0	0	0	1	0	0	1	3	At3g63430	-	hypothetical protein
Contig5957	0	0	0	0	0	0	1	0	1	0	0	0	1	3	At4g33950	F17I5.140|F17I5_140|OPEN STOMATA 1|P44|SNF1-RELATED PROTEIN KINASE 2.6|SNRK2-6|SNRK2.6|SRK2E|SUCROSE NONFERMENTING 1-RELATED PROTEIN KINASE 2-6	OST1 (OPEN STOMATA 1); calcium-dependent protein serine/threonine kinase/ kinase/ protein kinase
Contig5516	0	0	0	0	0	0	0	2	0	0	0	0	1	3	At5g62150	MTG10.18|MTG10_18	peptidoglycan-binding LysM domain-containing protein
Contig11481	0	0	0	0	0	0	1	1	0	0	0	0	1	3	-	-	-
Contig11607	0	0	0	0	0	0	1	1	0	0	0	0	1	3	At1g10940	ARABIDOPSIS SERINE/THREONINE KINASE 1|ARABIDOPSIS SKP1 HOMOLOGUE 1|ASK1|SNF1-RELATED PROTEIN KINASE 2.4|SNRK2-4|SRK2A|SUCROSE NONFERMENTING 1-RELATED PROTEIN KINASE 2-4	SNRK2.4 (SNF1-RELATED PROTEIN KINASE 2.4); kinase
Contig13892	0	0	0	0	0	0	1	1	0	0	0	0	1	3	At5g50260	K6A12.12|K6A12_12	cysteine proteinase
Contig8558	0	0	0	0	0	1	0	1	0	0	0	0	1	3	At1g71120	F23N20.11|F23N20_11	GLIP6; carboxylesterase/ lipase
Contig14020	0	0	0	0	1	0	0	1	0	0	0	0	1	3	At5g01970	T7H20.20|T7H20_20	hypothetical protein
Contig12085	0	0	1	0	0	0	0	1	0	0	0	0	1	3	At2g39805	-	integral membrane Yip1 family protein
Contig13637	0	0	1	0	0	0	0	1	0	0	0	0	1	3	At3g46200	Arabidopsis thaliana Nudix hydrolase homolog 9	aTNUDT9 (Arabidopsis thaliana Nudix hydrolase homolog 9); hydrolase
Contig14016	1	0	0	0	0	0	0	1	0	0	0	0	1	3	At2g47890	F17A22.28	zinc finger (B-box type) family protein
Contig5926	0	0	0	0	1	0	1	0	0	0	0	0	1	3	At5g04500	T32M21.100|T32M21_100	glycosyltransferase family protein 47
Contig11416	0	0	0	1	0	0	1	0	0	0	0	0	1	3	At4g04930	DES-1-LIKE TRANSMEMBRANE PROTEIN|T1J1.1|T1J1_1	DES-1-LIKE; oxidoreductase/ sphingolipid delta-4 desaturase
Contig11106	0	0	1	0	0	0	1	0	0	0	0	0	1	3	At5g26570	F9D12.1|F9D12_1|OK1|PHOSPHOGLUCAN WATER DIKINASE|PWD	ATGWD3; carbohydrate kinase/ catalytic/ phosphoglucan
Contig11769	0	0	1	0	0	0	1	0	0	0	0	0	1	3	At5g11040	T5K6.30|T5K6_30	hypothetical protein
Contig12267	0	0	1	0	0	0	1	0	0	0	0	0	1	3	-	-	-
Contig11568	0	1	0	0	0	0	1	0	0	0	0	0	1	3	At1g80690	F23A5.4|F23A5_4	hypothetical protein
Contig6597	0	1	0	0	0	0	1	0	0	0	0	0	1	3	At1g26850	T2P11.4|T2P11_4	dehydration-responsive family protein
Contig6653	0	1	0	0	0	0	1	0	0	0	0	0	1	3	At4g37550	F19F18.40|F19F18_40	formamidase
Contig10138	1	0	0	0	0	0	1	0	0	0	0	0	1	3	At5g22250	T6G21.2	CCR4-NOT transcription complex protein
Contig10139	1	0	0	0	0	0	1	0	0	0	0	0	1	3	At2g18660	EXPANSIN-LIKE B3 PRECURSOR|MSF3.4|MSF3_4	EXLB3 (EXPANSIN-LIKE B3 PRECURSOR)
Contig1566	0	0	0	0	0	2	0	0	0	0	0	0	1	3	At3g28210	-	PMZ; zinc ion binding
Contig8401	0	0	0	0	1	1	0	0	0	0	0	0	1	3	At1g58370	ARABIDOPSIS THALIANA XYLANASE 1|ATXYN1|F9K23.10	RXF12; endo-1
Contig8410	0	0	0	1	0	1	0	0	0	0	0	0	1	3	At2g26570	T9J22.24|T9J22_24	hypothetical protein
Contig8514	0	0	0	1	0	1	0	0	0	0	0	0	1	3	At5g67250	K21H1.6|K21H1_6|SKP1/ASK1 INTERACTING PROTEIN 2|VFB4|VIER F-BOX PROTEINE 4	SKIP2 (SKP1/ASK1 INTERACTING PROTEIN 2); ubiquitin-protein ligase
Contig12562	0	0	1	0	0	1	0	0	0	0	0	0	1	3	At1g60990	T7P1.13|T7P1_13	aminomethyltransferase
Contig5958	0	0	1	0	0	1	0	0	0	0	0	0	1	3	At4g04980	C17L7.1	hypothetical protein
Contig8511	0	0	1	0	0	1	0	0	0	0	0	0	1	3	At2g02970	T17M13.14|T17M13_14	nucleoside phosphatase family protein / GDA1/CD39 family protein
Contig4907	0	0	0	0	2	0	0	0	0	0	0	0	1	3	At4g19810	T16H5.170|T16H5_170	glycosyl hydrolase family 18 protein
Contig12691	0	0	1	0	1	0	0	0	0	0	0	0	1	3	-	-	-
Contig5908	0	0	1	0	1	0	0	0	0	0	0	0	1	3	At1g67230	F1N21.5|LITTLE NUCLEI1	LINC1 (LITTLE NUCLEI1)
Contig9728	0	0	0	2	0	0	0	0	0	0	0	0	1	3	-	-	-
Contig11730	0	0	1	1	0	0	0	0	0	0	0	0	1	3	At2g16485	F16F14.1|F16F14_1	DNA binding / nucleic acid binding / protein binding / zinc ion binding
Contig12632	0	0	1	1	0	0	0	0	0	0	0	0	1	3	At4g34490	ARABIDOPSIS THALIANA CYCLASE ASSOCIATED PROTEIN 1|CAP 1|CAP1|CYCLASE ASSOCIATED PROTEIN 1|T4L20.70|T4L20_70	ATCAP1 (ARABIDOPSIS THALIANA CYCLASE ASSOCIATED PROTEIN 1); actin binding
Contig9305	0	0	1	1	0	0	0	0	0	0	0	0	1	3	At2g45510	F17K2.4	CYP704A2; electron carrier/ heme binding / iron ion binding / monooxygenase/ oxygen binding
Contig9560	0	1	0	1	0	0	0	0	0	0	0	0	1	3	At5g56680	EMB2755|EMBRYO DEFECTIVE 2755|MIK19.13|MIK19_13|SYNC1 ARATH	SYNC1; ATP binding / aminoacyl-tRNA ligase/ asparagine-tRNA ligase/ aspartate-tRNA ligase/ nucleic acid binding / nucleotide binding
Contig12346	0	1	1	0	0	0	0	0	0	0	0	0	1	3	-	-	-
Contig12680	0	1	1	0	0	0	0	0	0	0	0	0	1	3	At1g03910	F21M11.16|F21M11_16	hypothetical protein
Contig6092	0	1	1	0	0	0	0	0	0	0	0	0	1	3	At1g54220	F20D21.4|F20D21_4	dihydrolipoamide S-acetyltransferase
Contig6194	0	2	0	0	0	0	0	0	0	0	0	0	1	3	-	-	-
Contig10101	1	1	0	0	0	0	0	0	0	0	0	0	1	3	-	-	-
Contig10150	1	1	0	0	0	0	0	0	0	0	0	0	1	3	At1g28760	F1K23.6|F1K23_6	hypothetical protein
Contig10446	1	1	0	0	0	0	0	0	0	0	0	0	1	3	-	-	-
Contig5896	1	1	0	0	0	0	0	0	0	0	0	0	1	3	At5g02800	F9G14.110|F9G14_110	protein kinase family protein
Contig2558	2	0	0	0	0	0	0	0	0	0	0	0	1	3	At3g18620	-	zinc finger (DHHC type) family protein
Contig2759	2	0	0	0	0	0	0	0	0	0	0	0	1	3	At4g16780	ARABIDOPSIS THALIANA HOMEOBOX PROTEIN 2|ATHB2|DL4415W|FCAALL.101|HAT4	ATHB-2 (ARABIDOPSIS THALIANA HOMEOBOX PROTEIN 2); DNA binding / protein homodimerization/ sequence-specific DNA binding / transcription factor
Contig12928	0	0	0	0	0	0	0	0	0	0	0	1	1	2	At2g21660	AND RNA BINDING 2|ATGRP7|CIRCADIAN RHYTHM|COLD|F2G1.4|GLYCINE RICH PROTEIN 7|GLYCINE-RICH RNA-BINDING PROTEIN 7|GR-RBP7|GRP7	CCR2 (COLD
Contig5718	0	0	0	0	0	0	0	0	0	0	0	1	1	2	At5g43260	MNL12.8|MNL12_8	chaperone protein dnaJ-related
Contig5894	0	0	0	0	0	0	0	0	0	0	0	1	1	2	At5g65730	MPA24.8|MPA24_8	xyloglucan:xyloglucosyl transferase
Contig5895	0	0	0	0	0	0	0	0	0	0	0	1	1	2	-	-	-	piperidine and pyridine alkaloid biosynthesis | Biosynthesis of secondary metabolites
Contig5918	0	0	0	0	0	0	0	0	0	0	0	1	1	2	At5g24470	ARABIDOPSIS PSEUDO-RESPONSE REGULATOR 5|PRR5|PSEUDO-RESPONSE REGULATOR 5|T31K7.5|T31K7_5	APRR5 (ARABIDOPSIS PSEUDO-RESPONSE REGULATOR 5); transcription regulator/ two-component response regulator
Contig5920	0	0	0	0	0	0	0	0	0	0	0	1	1	2	-	-	-
Contig5936	0	0	0	0	0	0	0	0	0	0	0	1	1	2	At2g30600	AT2G30610|T6B20.5|T6B20_5	BTB/POZ domain-containing protein
Contig5937	0	0	0	0	0	0	0	0	0	0	0	1	1	2	At2g39910	T28M21.7|T28M21_7	binding
Contig7149	0	0	0	0	0	0	0	0	0	0	0	1	1	2	-	-	-
Contig7414	0	0	0	0	0	0	0	0	0	0	0	1	1	2	-	-	-
Contig7840	0	0	0	0	0	0	0	0	0	0	0	1	1	2	At4g38620	ARABIDOPSIS MYB DOMAIN PROTEIN 4|ATMYB4|T9A14.11	MYB4; DNA binding / transcription factor
Contig7941	0	0	0	0	0	0	0	0	0	0	0	1	1	2	At3g02650	F16B3.28|F16B3_28	pentatricopeptide (PPR) repeat-containing protein
Contig8103	0	0	0	0	0	0	0	0	0	0	0	1	1	2	At4g34880	F11I11.120|F11I11_120	amidase family protein
Contig5944	0	0	0	0	0	0	0	0	0	0	1	0	1	2	At1g01900	ATSBT1.1|F22M8.3|F22M8_3	SBTI1.1; serine-type endopeptidase
Contig9744	0	0	0	0	0	0	0	0	0	0	1	0	1	2	At5g44790	HMA7|K23L20.14|K23L20_14|RESPONSIVE-TO-ANTAGONIST 1	RAN1 (RESPONSIVE-TO-ANTAGONIST 1); ATPase
Contig9759	0	0	0	0	0	0	0	0	0	0	1	0	1	2	At4g34710	ARGININE DECARBOXYLASE|ARGININE DECARBOXYLASE 2|ATADC2|SPE2|T4L20.290|T4L20_290	ADC2 (ARGININE DECARBOXYLASE 2); arginine decarboxylase
Contig9774	0	0	0	0	0	0	0	0	0	0	1	0	1	2	At2g41835	-	zinc finger (C2H2 type
Contig9822	0	0	0	0	0	0	0	0	0	0	1	0	1	2	At3g06890	-	hypothetical protein
Contig9845	0	0	0	0	0	0	0	0	0	0	1	0	1	2	At4g28300	F26K10.180|F26K10_180	hydroxyproline-rich glycoprotein family protein
Contig9854	0	0	0	0	0	0	0	0	0	0	1	0	1	2	At1g76020	T4O12.23|T4O12_23	hypothetical protein
Contig9867	0	0	0	0	0	0	0	0	0	0	1	0	1	2	At5g05870	K18J17.2|K18J17_2|UDP-glucosyl transferase 76C1	UGT76C1 (UDP-glucosyl transferase 76C1); UDP-glycosyltransferase/ cis-zeatin O-beta-D-glucosyltransferase/ cytokinin 7-beta-glucosyltransferase/ cytokinin 9-beta-glucosyltransferase/ trans-zeatin O-beta-D-glucosyltransferase/ transferase
Contig9906	0	0	0	0	0	0	0	0	0	0	1	0	1	2	At3g14310	-	ATPME3; pectinesterase
Contig9918	0	0	0	0	0	0	0	0	0	0	1	0	1	2	At2g42820	F7D19.18|F7D19_18|HVA22-LIKE PROTEIN F	HVA22F (HVA22-LIKE PROTEIN F)
Contig9946	0	0	0	0	0	0	0	0	0	0	1	0	1	2	-	-	-
Contig9966	0	0	0	0	0	0	0	0	0	0	1	0	1	2	At4g29000	F19B15.30|F19B15_30	tesmin/TSO1-like CXC domain-containing protein
Contig9973	0	0	0	0	0	0	0	0	0	0	1	0	1	2	At4g12780	T20K18.130|T20K18_130	heat shock protein binding
Contig9992	0	0	0	0	0	0	0	0	0	0	1	0	1	2	At3g08940	light harvesting complex PSII	LHCB4.2 (light harvesting complex PSII); chlorophyll binding
Contig5915	0	0	0	0	0	0	0	0	0	1	0	0	1	2	At1g73480	T9L24.33|T9L24_33	hydrolase
Contig5952	0	0	0	0	0	0	0	0	0	1	0	0	1	2	At2g30580	DREB2A-INTERACTING PROTEIN 2|T6B20.7|T6B20_7	DRIP2 (DREB2A-INTERACTING PROTEIN 2); protein binding / ubiquitin-protein ligase/ zinc ion binding
Contig8945	0	0	0	0	0	0	0	0	0	1	0	0	1	2	At1g48840	T24P22.6|T24P22_6	hypothetical protein
Contig8968	0	0	0	0	0	0	0	0	0	1	0	0	1	2	-	-	-
Contig9001	0	0	0	0	0	0	0	0	0	1	0	0	1	2	At3g03220	ARABIDOPSIS THALIANA EXPANSIN A13|ATEXP13|ATHEXP ALPHA 1.22|EXP13|EXPANSIN 13|T17B22.9|T17B22_9	ATEXPA13 (ARABIDOPSIS THALIANA EXPANSIN A13)
Contig9005	0	0	0	0	0	0	0	0	0	1	0	0	1	2	-	-	-
Contig9010	0	0	0	0	0	0	0	0	0	1	0	0	1	2	At1g65680	ARABIDOPSIS THALIANA EXPANSIN B2|ATHEXP BETA 1.4|EXPANSIN B2|EXPB2|F1E22.6	ATEXPB2 (ARABIDOPSIS THALIANA EXPANSIN B2)
Contig9017	0	0	0	0	0	0	0	0	0	1	0	0	1	2	At2g02230	Phloem protein 2-B1|T16F16.2|T16F16_2	AtPP2-B1 (Phloem protein 2-B1); carbohydrate binding
Contig9021	0	0	0	0	0	0	0	0	0	1	0	0	1	2	-	-	-
Contig9060	0	0	0	0	0	0	0	0	0	1	0	0	1	2	At4g39670	T19P19.60|T19P19_60	glycolipid binding / glycolipid transporter
Contig9086	0	0	0	0	0	0	0	0	0	1	0	0	1	2	At2g38090	F16M14.2|F16M14_2	myb family transcription factor
Contig9182	0	0	0	0	0	0	0	0	0	1	0	0	1	2	At1g19150	LHCA2*1|PSI TYPE II CHLOROPHYLL A/B-BINDING PROTEIN|T29M8.2|T29M8_2	LHCA6; chlorophyll binding
Contig9192	0	0	0	0	0	0	0	0	0	1	0	0	1	2	At3g09850	-	D111/G-patch domain-containing protein
Contig5811	0	0	0	0	0	0	0	0	1	0	0	0	1	2	At3g55140	-	pectate lyase family protein
Contig5872	0	0	0	0	0	0	0	0	1	0	0	0	1	2	At2g39210	T16B24.15|T16B24_15	nodulin family protein
Contig5932	0	0	0	0	0	0	0	0	1	0	0	0	1	2	At1g15670	F7H2.1|F7H2_1	kelch repeat-containing F-box family protein
Contig5938	0	0	0	0	0	0	0	0	1	0	0	0	1	2	At4g20260	ARABIDOPSIS THALIANA PLASMA-MEMBRANE ASSOCIATED CATION-BINDING PROTEIN 1|ATPCAP1|F1C12.180|F1C12_180|PLASMA-MEMBRANE ASSOCIATED CATION-BINDING PROTEIN 1	DREPP plasma membrane polypeptide family protein
Contig13553	0	0	0	0	0	0	0	1	0	0	0	0	1	2	At1g69870	T17F3.10|T17F3_10	proton-dependent oligopeptide transport (POT) family protein
Contig13562	0	0	0	0	0	0	0	1	0	0	0	0	1	2	At2g25220	-	ATP binding / kinase/ protein kinase/ protein serine/threonine kinase/ protein tyrosine kinase
Contig13646	0	0	0	0	0	0	0	1	0	0	0	0	1	2	At1g55860	F14J16.37|UBIQUITIN-PROTEIN LIGASE 1	UPL1 (UBIQUITIN-PROTEIN LIGASE 1); ubiquitin-protein ligase
Contig13770	0	0	0	0	0	0	0	1	0	0	0	0	1	2	At5g41730	MUF8.1|MUF8_1	protein kinase family protein
Contig13792	0	0	0	0	0	0	0	1	0	0	0	0	1	2	At3g17120	-	hypothetical protein
Contig13834	0	0	0	0	0	0	0	1	0	0	0	0	1	2	-	-	-
Contig14014	0	0	0	0	0	0	0	1	0	0	0	0	1	2	At4g02940	T4I9.18|T4I9_18	oxidoreductase
Contig14047	0	0	0	0	0	0	0	1	0	0	0	0	1	2	-	-	-
Contig14146	0	0	0	0	0	0	0	1	0	0	0	0	1	2	At4g19420	T5K18.200|T5K18_200	pectinacetylesterase family protein
Contig14149	0	0	0	0	0	0	0	1	0	0	0	0	1	2	At3g46830	ARABIDOPSIS RAB GTPASE HOMOLOG A2C|ATRAB-A2C|ATRAB11A|RAB GTPASE HOMOLOG A2C|RAB-A2C	ATRABA2C (ARABIDOPSIS RAB GTPASE HOMOLOG A2C); GTP binding
Contig14162	0	0	0	0	0	0	0	1	0	0	0	0	1	2	-	-	-
Contig5882	0	0	0	0	0	0	0	1	0	0	0	0	1	2	At2g44420	F4I1.23	protein N-terminal asparagine amidohydrolase family protein
Contig5899	0	0	0	0	0	0	0	1	0	0	0	0	1	2	At1g76040	T4O12.25|T4O12_25	CPK29; ATP binding / calcium ion binding / calmodulin-dependent protein kinase/ kinase/ protein kinase/ protein serine/threonine kinase/ protein tyrosine kinase
Contig10863	0	0	0	0	0	0	1	0	0	0	0	0	1	2	-	-	-
Contig10956	0	0	0	0	0	0	1	0	0	0	0	0	1	2	At1g30270	ATCIPK23|CBL-INTERACTING PROTEIN KINASE 23|F12P21.6|F12P21_6|LKS1|LOW-K+-SENSITIVE 1|SNF1-RELATED PROTEIN KINASE 3.23|SnRK3.23	CIPK23 (CBL-INTERACTING PROTEIN KINASE 23); kinase/ protein binding / protein serine/threonine kinase
Contig11000	0	0	0	0	0	0	1	0	0	0	0	0	1	2	At5g11150	F2I11.40|F2I11_40|VAMP713|VESICLE-ASSOCIATED MEMBRANE PROTEIN 713	ATVAMP713 (VESICLE-ASSOCIATED MEMBRANE PROTEIN 713)
Contig11023	0	0	0	0	0	0	1	0	0	0	0	0	1	2	At5g01210	F7J8.190|F7J8_190	transferase family protein
Contig11055	0	0	0	0	0	0	1	0	0	0	0	0	1	2	At1g52570	F6D8.21|F6D8_21|PHOSPHOLIPASE D|phosphlipase d alpha 2	PLDALPHA2 (phosphlipase d alpha 2); phospholipase D
Contig11056	0	0	0	0	0	0	1	0	0	0	0	0	1	2	At4g02080	ARABIDOPSIS THALIANA SECRETION-ASSOCIATED RAS SUPER FAMILY 2|ASAR1|ATSARA1C|T10M13.9|T10M13_9	ATSAR2 (ARABIDOPSIS THALIANA SECRETION-ASSOCIATED RAS SUPER FAMILY 2); GTP binding
Contig11101	0	0	0	0	0	0	1	0	0	0	0	0	1	2	At4g30996	-	hypothetical protein
Contig11192	0	0	0	0	0	0	1	0	0	0	0	0	1	2	-	-	-
Contig11211	0	0	0	0	0	0	1	0	0	0	0	0	1	2	At5g19010	T16G12.50|T16G12_50	MPK16; MAP kinase
Contig11232	0	0	0	0	0	0	1	0	0	0	0	0	1	2	At5g36940	CATIONIC AMINO ACID TRANSPORTER 3|MLF18.60|MLF18_60	CAT3 (CATIONIC AMINO ACID TRANSPORTER 3); basic amino acid transmembrane transporter/ cationic amino acid transmembrane transporter
Contig11251	0	0	0	0	0	0	1	0	0	0	0	0	1	2	At1g47380	T3F24.2|T3F24_2	protein phosphatase 2C-related / PP2C-related
Contig11303	0	0	0	0	0	0	1	0	0	0	0	0	1	2	At3g15040	-	hypothetical protein
Contig11313	0	0	0	0	0	0	1	0	0	0	0	0	1	2	At2g43370	T1O24.11	U1 small nuclear ribonucleoprotein 70 kDa
Contig11336	0	0	0	0	0	0	1	0	0	0	0	0	1	2	At4g16630	DL4340C|FCAALL.424	DEAD/DEAH box helicase
Contig11451	0	0	0	0	0	0	1	0	0	0	0	0	1	2	At3g61980	-	serine protease inhibitor
Contig11567	0	0	0	0	0	0	1	0	0	0	0	0	1	2	At1g63430	F2K11.19|F2K11_19	leucine-rich repeat transmembrane protein kinase
Contig11672	0	0	0	0	0	0	1	0	0	0	0	0	1	2	At5g02890	F9G14.200|F9G14_200	transferase family protein
Contig5904	0	0	0	0	0	0	1	0	0	0	0	0	1	2	At3g52600	Arabidopsis thaliana cell wall invertase 2|F3C22.4	AtcwINV2 (Arabidopsis thaliana cell wall invertase 2); hydrolase
Contig8456	0	0	0	0	0	1	0	0	0	0	0	0	1	2	At2g05710	T3P4.5|T3P4_5	aconitate hydratase
Contig8510	0	0	0	0	0	1	0	0	0	0	0	0	1	2	At3g57660	-	NRPA1; DNA binding / DNA-directed RNA polymerase/ zinc ion binding
Contig8615	0	0	0	0	0	1	0	0	0	0	0	0	1	2	At3g14040	-	exopolygalacturonase / galacturan 1
Contig8689	0	0	0	0	0	1	0	0	0	0	0	0	1	2	At5g16820	ARABIDOPSIS THALIANA CLASS A HEAT SHOCK FACTOR 1B|ATHSFA1B|CLASS A HEAT SHOCK FACTOR 1B|F5E19.160|F5E19_160|HEAT SHOCK FACTOR 3|HSFA1B	HSF3 (HEAT SHOCK FACTOR 3); DNA binding / transcription factor
Contig8767	0	0	0	0	0	1	0	0	0	0	0	0	1	2	At5g58040	Arabidopsis homolog of yeast Fip1 [V]|K21L19.3|K21L19_3	ATFIP1[V] (Arabidopsis homolog of yeast Fip1 [V]); RNA binding / protein binding
Contig8815	0	0	0	0	0	1	0	0	0	0	0	0	1	2	At4g37420	F6G17.70|F6G17_70	hypothetical protein
Contig12937	0	0	0	0	1	0	0	0	0	0	0	0	1	2	-	-	-
Contig13107	0	0	0	0	1	0	0	0	0	0	0	0	1	2	At2g40280	T7M7.24	dehydration-responsive family protein
Contig13125	0	0	0	0	1	0	0	0	0	0	0	0	1	2	At1g71050	F23N20.4|F23N20_4	heavy-metal-associated domain-containing protein / copper chaperone (CCH)-related
Contig13167	0	0	0	0	1	0	0	0	0	0	0	0	1	2	-	-	-
Contig13170	0	0	0	0	1	0	0	0	0	0	0	0	1	2	At3g14610	CYTOCHROME P450|FAMILY 72|POLYPEPTIDE 7|SUBFAMILY A	CYP72A7; electron carrier/ heme binding / iron ion binding / monooxygenase/ oxygen binding
Contig13197	0	0	0	0	1	0	0	0	0	0	0	0	1	2	At5g10550	F12B17.100|F12B17_100|Global transcription factor group E 2	GTE2 (Global transcription factor group E 2); DNA binding
Contig13257	0	0	0	0	1	0	0	0	0	0	0	0	1	2	At1g78270	F3F9.19|F3F9_19|UDP-glucosyl transferase 85A4	AtUGT85A4 (UDP-glucosyl transferase 85A4); UDP-glycosyltransferase/ glucuronosyltransferase/ transferase
Contig13345	0	0	0	0	1	0	0	0	0	0	0	0	1	2	At2g25920	F17H15.5|F17H15_5	hypothetical protein
Contig13349	0	0	0	0	1	0	0	0	0	0	0	0	1	2	At1g64950	F13O11.25|F13O11_25	CYP89A5; electron carrier/ heme binding / iron ion binding / monooxygenase/ oxygen binding
Contig5893	0	0	0	0	1	0	0	0	0	0	0	0	1	2	At5g24540	BETA GLUCOSIDASE 31|K18P6.7|K18P6_7	BGLU31 (BETA GLUCOSIDASE 31); catalytic/ cation binding / hydrolase
Contig5906	0	0	0	0	1	0	0	0	0	0	0	0	1	2	-	-	-
Contig5947	0	0	0	0	1	0	0	0	0	0	0	0	1	2	-	-	-
Contig5950	0	0	0	0	1	0	0	0	0	0	0	0	1	2	At5g49630	AMINO ACID PERMEASE 6|MNI5.1|MNI5_1	AAP6 (AMINO ACID PERMEASE 6); acidic amino acid transmembrane transporter/ amino acid transmembrane transporter/ neutral amino acid transmembrane transporter
Contig5951	0	0	0	0	1	0	0	0	0	0	0	0	1	2	At5g11910	F14F18.80|F14F18_80	esterase/lipase/thioesterase family protein
Contig5902	0	0	0	1	0	0	0	0	0	0	0	0	1	2	At3g06860	ATMFP2|F3E22.20|MULTIFUNCTIONAL PROTEIN 2	MFP2 (MULTIFUNCTIONAL PROTEIN 2); 3-hydroxyacyl-CoA dehydrogenase/ enoyl-CoA hydratase
Contig5949	0	0	0	1	0	0	0	0	0	0	0	0	1	2	At1g27760	ATSAT32|SALT-TOLERANCE 32|T22C5.22|T22C5_22	interferon-related developmental regulator family protein / IFRD protein family
Contig9223	0	0	0	1	0	0	0	0	0	0	0	0	1	2	At5g04760	MUK11.7	myb family transcription factor
Contig9330	0	0	0	1	0	0	0	0	0	0	0	0	1	2	At1g14700	ATPAP3|F10B6.10|F10B6_10|PURPLE ACID PHOSPHATASE 3	PAP3 (PURPLE ACID PHOSPHATASE 3); acid phosphatase/ protein serine/threonine phosphatase
Contig9335	0	0	0	1	0	0	0	0	0	0	0	0	1	2	At2g28940	T9I4.2|T9I4_2	protein kinase family protein
Contig9418	0	0	0	1	0	0	0	0	0	0	0	0	1	2	At5g37370	MNJ8.19|MNJ8_19	ATSRL1; binding
Contig9461	0	0	0	1	0	0	0	0	0	0	0	0	1	2	At5g42050	MJC20.15|MJC20_15	hypothetical protein
Contig9528	0	0	0	1	0	0	0	0	0	0	0	0	1	2	-	-	-
Contig11740	0	0	1	0	0	0	0	0	0	0	0	0	1	2	At2g35630	GEM1|MICROTUBULE ORGANIZATION 1|T20F21.17|T20F21_17	MOR1 (MICROTUBULE ORGANIZATION 1); microtubule binding
Contig11759	0	0	1	0	0	0	0	0	0	0	0	0	1	2	At5g64300	GTP CYCLOHYDROLASE II	ATGCH; 3
Contig11761	0	0	1	0	0	0	0	0	0	0	0	0	1	2	-	-	-
Contig11852	0	0	1	0	0	0	0	0	0	0	0	0	1	2	At2g20740	AT2G20730|F5H14.29|F5H14_29	hypothetical protein
Contig12307	0	0	1	0	0	0	0	0	0	0	0	0	1	2	At1g30130	T2H7.7|T2H7_7	hypothetical protein
Contig12792	0	0	1	0	0	0	0	0	0	0	0	0	1	2	-	-	-
Contig12847	0	0	1	0	0	0	0	0	0	0	0	0	1	2	-	-	-
Contig5887	0	0	1	0	0	0	0	0	0	0	0	0	1	2	-	-	-
Contig5909	0	0	1	0	0	0	0	0	0	0	0	0	1	2	-	-	-
Contig5911	0	0	1	0	0	0	0	0	0	0	0	0	1	2	At1g12800	F13K23.5|F13K23_5	S1 RNA-binding domain-containing protein
Contig5931	0	0	1	0	0	0	0	0	0	0	0	0	1	2	-	-	-
Contig5954	0	0	1	0	0	0	0	0	0	0	0	0	1	2	At3g02410	F16B3.4|F16B3_4	hypothetical protein
Contig5919	0	1	0	0	0	0	0	0	0	0	0	0	1	2	At2g05590	T20G20.6|T20G20_6	hypothetical protein
Contig5929	0	1	0	0	0	0	0	0	0	0	0	0	1	2	At3g63430	-	hypothetical protein
Contig6180	0	1	0	0	0	0	0	0	0	0	0	0	1	2	At1g14205	-	ribosomal protein L18 family protein
Contig6202	0	1	0	0	0	0	0	0	0	0	0	0	1	2	At3g23580	RIBONUCLEOTIDE REDUCTASE 2A|RNR2	RNR2A (RIBONUCLEOTIDE REDUCTASE 2A); ribonucleoside-diphosphate reductase
Contig6394	0	1	0	0	0	0	0	0	0	0	0	0	1	2	At5g06160	ATROPOS|MBL20.3|MBL20_3	ATO (ATROPOS); nucleic acid binding / zinc ion binding
Contig6406	0	1	0	0	0	0	0	0	0	0	0	0	1	2	At2g26490	T9J22.16|T9J22_16	transducin family protein / WD-40 repeat family protein
Contig6408	0	1	0	0	0	0	0	0	0	0	0	0	1	2	At4g28556	-	RIC7
Contig6594	0	1	0	0	0	0	0	0	0	0	0	0	1	2	-	-	-
Contig6618	0	1	0	0	0	0	0	0	0	0	0	0	1	2	At1g55670	PHOTOSYSTEM I SUBUNIT G|PSI-G	PSAG (PHOTOSYSTEM I SUBUNIT G)
Contig6686	0	1	0	0	0	0	0	0	0	0	0	0	1	2	At1g77670	T5M16.26|T5M16_26	aminotransferase class I and II family protein
Contig6763	0	1	0	0	0	0	0	0	0	0	0	0	1	2	At3g45410	-	lectin protein kinase family protein
Contig6782	0	1	0	0	0	0	0	0	0	0	0	0	1	2	At5g10910	T30N20.180|T30N20_180	mraW methylase family protein
Contig6807	0	1	0	0	0	0	0	0	0	0	0	0	1	2	-	-	-
Contig10056	1	0	0	0	0	0	0	0	0	0	0	0	1	2	At2g13620	CATION/H+ EXCHANGER 15|CATION/HYDROGEN EXCHANGER 15|CHX15|T10F5.16|T10F5_16	ATCHX15; monovalent cation:proton antiporter/ sodium:hydrogen antiporter
Contig10066	1	0	0	0	0	0	0	0	0	0	0	0	1	2	At1g77220	T14N5.8|T14N5_8	hypothetical protein
Contig10091	1	0	0	0	0	0	0	0	0	0	0	0	1	2	At1g73380	T9L24.41|T9L24_41	hypothetical protein
Contig10099	1	0	0	0	0	0	0	0	0	0	0	0	1	2	At4g08580	T3F12.11	hypothetical protein
Contig10220	1	0	0	0	0	0	0	0	0	0	0	0	1	2	At5g07720	MBK20.18|MBK20_18	galactosyl transferase GMA12/MNN10 family protein
Contig10540	1	0	0	0	0	0	0	0	0	0	0	0	1	2	At2g02870	T17M13.4|T17M13_4	kelch repeat-containing F-box family protein
Contig10576	1	0	0	0	0	0	0	0	0	0	0	0	1	2	At5g41330	MYC6.4|MYC6_4	potassium channel tetramerisation domain-containing protein
Contig5892	1	0	0	0	0	0	0	0	0	0	0	0	1	2	At4g39400	ATBRI1|BIN1|BR INSENSITIVE 1|BRASSINOSTEROID INSENSITIVE 1|CABBAGE 2|CBB2|DWARF 2|DWF2|F23K16.30|F23K16_30	BRI1 (BRASSINOSTEROID INSENSITIVE 1); kinase/ protein binding / protein heterodimerization/ protein homodimerization/ protein kinase/ protein serine/threonine kinase
LUSFL1AD-WB-001_E05_07NOV2008_027	0	0	0	0	0	0	0	0	0	0	0	0	1	1	At3g53750	actin 3	ACT3 (actin 3); structural constituent of cytoskeleton
LUSFL1AD-WB-001_N05_07NOV2008_019	0	0	0	0	0	0	0	0	0	0	0	0	1	1	-	-	-
LUSFL1AD-WB-001_P06_07NOV2008_017	0	0	0	0	0	0	0	0	0	0	0	0	1	1	At4g26140	F20B18.250|F20B18_250|beta-galactosidase 12	BGAL12 (beta-galactosidase 12); beta-galactosidase/ catalytic/ cation binding
LUSFL1AD-WB-002_I12_07NOV2008_040	0	0	0	0	0	0	0	0	0	0	0	0	1	1	-	-	-
LUSFL1AD-WB-002_J21_07NOV2008_087	0	0	0	0	0	0	0	0	0	0	0	0	1	1	At3g20310	ATERF-7|ATERF7|ETHYLINE RESPONSE FACTOR 7	ERF7 (ETHYLINE RESPONSE FACTOR 7); DNA binding / protein binding / transcription factor/ transcription repressor
LUSFL1AD-WB-002_N03_07NOV2008_004	0	0	0	0	0	0	0	0	0	0	0	0	1	1	At4g35610	F8D20.120|F8D20_120	zinc finger (C2H2 type) family protein
LUSFL1AD-WB-003_C03_07NOV2008_014	0	0	0	0	0	0	0	0	0	0	0	0	1	1	At5g64120	MHJ24.10|MHJ24_10	peroxidase
LUSFL1AD-WB-003_D16_07NOV2008_062	0	0	0	0	0	0	0	0	0	0	0	0	1	1	-	-	-
LUSFL1AD-WB-003_F08_07NOV2008_028	0	0	0	0	0	0	0	0	0	0	0	0	1	1	-	-	-
LUSFL1AD-WB-003_G12_07NOV2008_042	0	0	0	0	0	0	0	0	0	0	0	0	1	1	At1g79860	ATROPGEF12|F19K16.18|F19K16_18|KINASE PARTNER PROTEIN-LIKE|KPP-LIKE|MATERNAL EFFECT EMBRYO ARREST 64|MEE64|RHO GUANYL-NUCLEOTIDE EXCHANGE FACTOR 12	ROPGEF12 (RHO GUANYL-NUCLEOTIDE EXCHANGE FACTOR 12); Rho guanyl-nucleotide exchange factor
LUSFL1AD-WB-003_G17_07NOV2008_073	0	0	0	0	0	0	0	0	0	0	0	0	1	1	At5g54540	MRB17.4|MRB17_4	hypothetical protein
LUSFL1AD-WB-003_H07_07NOV2008_026	0	0	0	0	0	0	0	0	0	0	0	0	1	1	At5g19360	F7K24.110|F7K24_110	CPK34; ATP binding / calcium ion binding / calmodulin-dependent protein kinase/ kinase/ protein kinase/ protein serine/threonine kinase
LUSFL1AD-WB-003_M09_07NOV2008_035	0	0	0	0	0	0	0	0	0	0	0	0	1	1	At5g25150	F21J6.5|TBP-ASSOCIATED FACTOR 5	TAF5 (TBP-ASSOCIATED FACTOR 5); nucleotide binding / transcription regulator
LUSFL1AD-WB-003_M12_07NOV2008_036	0	0	0	0	0	0	0	0	0	0	0	0	1	1	At2g24370	T28I24.10|T28I24_10	ATP binding / kinase/ protein kinase/ protein serine/threonine kinase
LUSFL1AD-WB-004_G05_07NOV2008_025	0	0	0	0	0	0	0	0	0	0	0	0	1	1	At5g05460	K18I23.27|K18I23_27	hydrolase
LUSFL1AD-WB-004_G11_07NOV2008_042	0	0	0	0	0	0	0	0	0	0	0	0	1	1	At3g06830	-	pectinesterase family protein
LUSFL1AD-WB-004_P20_07NOV2008_066	0	0	0	0	0	0	0	0	0	0	0	0	1	1	At3g08930	-	hypothetical protein
LUSFL1AD-WB-005_C02_09NOV2008_013	0	0	0	0	0	0	0	0	0	0	0	0	1	1	-	-	-
LUSFL1AD-WB-005_G12_09NOV2008_042	0	0	0	0	0	0	0	0	0	0	0	0	1	1	At3g28630	-	hypothetical protein
LUSFL1AD-WB-005_G17_09NOV2008_073	0	0	0	0	0	0	0	0	0	0	0	0	1	1	At1g72770	F28P22.4|F28P22_4|HOMOLOGY TO ABI1	HAB1 (HOMOLOGY TO ABI1); catalytic/ protein serine/threonine phosphatase
LUSFL1AD-WB-006_F15_09NOV2008_060	0	0	0	0	0	0	0	0	0	0	0	0	1	1	At1g63640	F2K11.1|F2K11_1	kinesin motor protein-related
LUSFL1AD-WB-006_F19_09NOV2008_076	0	0	0	0	0	0	0	0	0	0	0	0	1	1	At2g01170	BIDIRECTIONAL AMINO ACID TRANSPORTER 1	BAT1 (BIDIRECTIONAL AMINO ACID TRANSPORTER 1); amino acid transmembrane transporter
LUSFL1AD-WB-006_G07_09NOV2008_026	0	0	0	0	0	0	0	0	0	0	0	0	1	1	At3g19230	-	leucine-rich repeat family protein
LUSFL1AD-WB-006_H20_09NOV2008_074	0	0	0	0	0	0	0	0	0	0	0	0	1	1	-	-	-
LUSFL1AD-WB-006_J12_09NOV2008_040	0	0	0	0	0	0	0	0	0	0	0	0	1	1	At3g04700	F7O18.17|F7O18_17	hypothetical protein
LUSFL1AD-WB-006_K16_09NOV2008_054	0	0	0	0	0	0	0	0	0	0	0	0	1	1	-	-	-
LUSFL1AD-WB-007_A05_09NOV2008_031	0	0	0	0	0	0	0	0	0	0	0	0	1	1	At5g25880	NADP-malic enzyme 3|T1N24.25|T1N24_25	ATNADP-ME3 (NADP-malic enzyme 3); malate dehydrogenase (oxaloacetate-decarboxylating) (NADP+)/ malic enzyme/ oxidoreductase
LUSFL1AD-WB-007_A08_09NOV2008_032	0	0	0	0	0	0	0	0	0	0	0	0	1	1	At4g31550	AtWRKY11|F3L17.120|F3L17_120	WRKY11; calmodulin binding / transcription factor
LUSFL1AD-WB-007_C01_09NOV2008_013	0	0	0	0	0	0	0	0	0	0	0	0	1	1	At5g42490	MDH9.19|MDH9_19	kinesin motor family protein
LUSFL1AD-WB-007_E14_09NOV2008_059	0	0	0	0	0	0	0	0	0	0	0	0	1	1	-	-	-
LUSFL1AD-WB-007_I01_09NOV2008_007	0	0	0	0	0	0	0	0	0	0	0	0	1	1	At5g47080	CASEIN KINASE II BETA CHAIN 1|CASEIN KINASE II BETA SUBUNIT CKB1|K14A3.3|K14A3_3	CKB1; protein kinase regulator
LUSFL1AD-WB-007_I14_09NOV2008_055	0	0	0	0	0	0	0	0	0	0	0	0	1	1	-	-	-
LUSFL1AD-WB-007_J20_09NOV2008_072	0	0	0	0	0	0	0	0	0	0	0	0	1	1	-	-	-
LUSFL1AD-WB-007_L02_09NOV2008_005	0	0	0	0	0	0	0	0	0	0	0	0	1	1	-	-	-
LUSFL1AD-WB-008_G07_09NOV2008_026	0	0	0	0	0	0	0	0	0	0	0	0	1	1	-	-	-
LUSFL1AD-WB-008_L12_09NOV2008_038	0	0	0	0	0	0	0	0	0	0	0	0	1	1	At3g19184	-	DNA binding
LUSFL1AD-WB-008_P09_09NOV2008_033	0	0	0	0	0	0	0	0	0	0	0	0	1	1	At3g45280	ATSYP72|SYNTAXIN OF PLANTS 72	SYP72 (SYNTAXIN OF PLANTS 72); protein transporter
LUSFL1AD-WB-008_P22_09NOV2008_081	0	0	0	0	0	0	0	0	0	0	0	0	1	1	-	-	-
LUSFL1AD-WB-009_A07_09NOV2008_032	0	0	0	0	0	0	0	0	0	0	0	0	1	1	At3g57280	-	hypothetical protein
LUSFL1AD-WB-009_A09_09NOV2008_047	0	0	0	0	0	0	0	0	0	0	0	0	1	1	At2g18280	T30D6.21|T30D6_21|TUBBY LIKE PROTEIN 2	AtTLP2 (TUBBY LIKE PROTEIN 2); phosphoric diester hydrolase/ transcription factor
LUSFL1AD-WB-009_B13_09NOV2008_063	0	0	0	0	0	0	0	0	0	0	0	0	1	1	At2g48020	T9J23.17	sugar transporter
LUSFL1AD-WB-009_C01_09NOV2008_013	0	0	0	0	0	0	0	0	0	0	0	0	1	1	At5g03980	F8F6.190|F8F6_190	GDSL-motif lipase/hydrolase family protein
LUSFL1AD-WB-009_H09_09NOV2008_041	0	0	0	0	0	0	0	0	0	0	0	0	1	1	-	-	-
LUSFL1AD-WB-009_H11_09NOV2008_042	0	0	0	0	0	0	0	0	0	0	0	0	1	1	At5g19360	F7K24.110|F7K24_110	CPK34; ATP binding / calcium ion binding / calmodulin-dependent protein kinase/ kinase/ protein kinase/ protein serine/threonine kinase
LUSFL1AD-WB-009_L03_09NOV2008_006	0	0	0	0	0	0	0	0	0	0	0	0	1	1	At2g26140	FtsH protease 4|T19L18.5|T19L18_5	ftsh4 (FtsH protease 4); ATP-dependent peptidase/ ATPase/ metallopeptidase
LUSFL1AD-WB-010_A22_09NOV2008_095	0	0	0	0	0	0	0	0	0	0	0	0	1	1	-	-	-
LUSFL1AD-WB-010_G10_09NOV2008_041	0	0	0	0	0	0	0	0	0	0	0	0	1	1	At3g57630	-	exostosin family protein
LUSFL1AD-WB-010_K02_09NOV2008_005	0	0	0	0	0	0	0	0	0	0	0	0	1	1	At2g31500	T28P16.1	CPK24; ATP binding / calcium ion binding / calmodulin-dependent protein kinase/ kinase/ protein kinase/ protein serine/threonine kinase
LUSFL1AD-WB-010_O17_09NOV2008_065	0	0	0	0	0	0	0	0	0	0	0	0	1	1	At3g05950	F2O10.9|F2O10_9	germin-like protein
LUSFL1AD-WB-010_O19_09NOV2008_066	0	0	0	0	0	0	0	0	0	0	0	0	1	1	At4g37280	AP22.79|AP22_79	MRG family protein
LUSFL1AD-WB-011_B17_09NOV2008_079	0	0	0	0	0	0	0	0	0	0	0	0	1	1	At2g30580	DREB2A-INTERACTING PROTEIN 2|T6B20.7|T6B20_7	DRIP2 (DREB2A-INTERACTING PROTEIN 2); protein binding / ubiquitin-protein ligase/ zinc ion binding
LUSFL1AD-WB-011_E08_09NOV2008_028	0	0	0	0	0	0	0	0	0	0	0	0	1	1	At2g01610	T8O11.22|T8O11_22	invertase/pectin methylesterase inhibitor family protein
LUSFL1AD-WB-011_E22_09NOV2008_091	0	0	0	0	0	0	0	0	0	0	0	0	1	1	At3g20530	-	protein kinase family protein
LUSFL1AD-WB-011_I08_09NOV2008_024	0	0	0	0	0	0	0	0	0	0	0	0	1	1	At5g49180	K21P3.5|K21P3_5	pectinesterase family protein
LUSFL1AD-WB-011_K12_09NOV2008_038	0	0	0	0	0	0	0	0	0	0	0	0	1	1	At4g26400	M3E9.170|M3E9_170	zinc finger (C3HC4-type RING finger) family protein
LUSFL1AD-WB-011_L19_09NOV2008_070	0	0	0	0	0	0	0	0	0	0	0	0	1	1	At5g45290	K9E15.7|K9E15_7	zinc finger (C3HC4-type RING finger) family protein
LUSFL1AD-WB-011_P15_09NOV2008_050	0	0	0	0	0	0	0	0	0	0	0	0	1	1	At2g47830	F17A22.22	cation efflux family protein / metal tolerance protein
LUSFL1AD-WB-012_A08_09NOV2008_032	0	0	0	0	0	0	0	0	0	0	0	0	1	1	At3g47930	4-LACTONE DEHYDOROGENASE|L-GALACTONO-1	ATGLDH (L-GALACTONO-1
LUSFL1AD-WB-012_D09_09NOV2008_045	0	0	0	0	0	0	0	0	0	0	0	0	1	1	At4g09740	Arabidopsis thaliana glycosyl hydrolase 9B14|F17A8.90|F17A8_90	AtGH9B14 (Arabidopsis thaliana glycosyl hydrolase 9B14); catalytic/ hydrolase
LUSFL1AD-WB-012_H15_09NOV2008_058	0	0	0	0	0	0	0	0	0	0	0	0	1	1	At5g55060	MCO15.1|MCO15_1	hypothetical protein
LUSFL1AD-WB-012_M15_09NOV2008_052	0	0	0	0	0	0	0	0	0	0	0	0	1	1	At5g27870	F14I23.30|F14I23_30	pectinesterase family protein
LUSFL1AD-WB-013_F12_09NOV2008_044	0	0	0	0	0	0	0	0	0	0	0	0	1	1	At2g18470	T30D6.2	protein kinase family protein
LUSFL1AD-WB-013_F19_09NOV2008_076	0	0	0	0	0	0	0	0	0	0	0	0	1	1	At3g07880	-	Rho GDP-dissociation inhibitor family protein
LUSFL1AD-WB-013_H08_09NOV2008_026	0	0	0	0	0	0	0	0	0	0	0	0	1	1	At4g09000	GENERAL REGULATORY FACTOR 1|GENERAL REGULATORY FACTOR1-G-BOX FACTOR 14-3-3 HOMOLOG ISOFORM CHI|GF14 CHI	14-3-3-like protein GF14 chi / general regulatory factor 1 (GRF1)
LUSFL1AD-WB-013_K19_09NOV2008_070	0	0	0	0	0	0	0	0	0	0	0	0	1	1	At5g61680	K11J9.6|K11J9_6	pectinesterase family protein
LUSFL1AD-WB-014_B08_09NOV2008_032	0	0	0	0	0	0	0	0	0	0	0	0	1	1	-	-	-
LUSFL1AD-WB-014_D23_09NOV2008_094	0	0	0	0	0	0	0	0	0	0	0	0	1	1	-	-	-
LUSFL1AD-WB-014_K15_09NOV2008_054	0	0	0	0	0	0	0	0	0	0	0	0	1	1	-	-	-
LUSFL1AD-WB-014_K18_09NOV2008_069	0	0	0	0	0	0	0	0	0	0	0	0	1	1	At4g23470	F16G20.170|F16G20_170	hydroxyproline-rich glycoprotein family protein
LUSFL1AD-WB-014_L16_09NOV2008_054	0	0	0	0	0	0	0	0	0	0	0	0	1	1	At4g18990	F13C5.160|F13C5_160	xyloglucan:xyloglucosyl transferase
LUSFL1AD-WB-014_O02_09NOV2008_001	0	0	0	0	0	0	0	0	0	0	0	0	1	1	At1g30620	HIGH SUGAR RESPONSE8|HSR8|MURUS 4|T5I8.7|T5I8_7|UDP-D-XYLOSE 4-EPIMERASE 1|UXE1	MUR4 (MURUS 4); UDP-arabinose 4-epimerase/ catalytic
LUSFL1AD-WB-015_C16_10NOV2008_062	0	0	0	0	0	0	0	0	0	0	0	0	1	1	At5g48730	K24G6.6|K24G6_6	pentatricopeptide (PPR) repeat-containing protein
LUSFL1AD-WB-015_E19_10NOV2008_076	0	0	0	0	0	0	0	0	0	0	0	0	1	1	At1g08650	PHOSPHOENOLPYRUVATE CARBOXYLASE KINASE	PPCK1 (PHOSPHOENOLPYRUVATE CARBOXYLASE KINASE); kinase/ protein serine/threonine kinase
LUSFL1AD-WB-015_G16_10NOV2008_058	0	0	0	0	0	0	0	0	0	0	0	0	1	1	At5g28690	F4I4.70|F4I4_70	hypothetical protein
LUSFL1AD-WB-015_J02_10NOV2008_007	0	0	0	0	0	0	0	0	0	0	0	0	1	1	At4g04900	ROP-INTERACTIVE CRIB MOTIF-CONTAINING PROTEIN 10|T1J1.7|T1J1_7	RIC10 (ROP-INTERACTIVE CRIB MOTIF-CONTAINING PROTEIN 10)
LUSFL1AD-WB-015_K09_10NOV2008_037	0	0	0	0	0	0	0	0	0	0	0	0	1	1	At5g15630	COBL4|COBRA-LIKE4|F14F8.10|F14F8_10	IRX6
LUSFL1AD-WB-015_M20_10NOV2008_068	0	0	0	0	0	0	0	0	0	0	0	0	1	1	At5g63220	MDC12.19|MDC12_19	hypothetical protein
LUSFL1AD-WB-015_N17_10NOV2008_067	0	0	0	0	0	0	0	0	0	0	0	0	1	1	-	-	-
LUSFL1AD-WB-016_C07_10NOV2008_030	0	0	0	0	0	0	0	0	0	0	0	0	1	1	-	-	-
LUSFL1AD-WB-016_D01_10NOV2008_013	0	0	0	0	0	0	0	0	0	0	0	0	1	1	At1g29400	ARABIDOPSIS MEI2-LIKE PROTEIN 5|F15D2.30|F15D2_30	AML5 (ARABIDOPSIS MEI2-LIKE PROTEIN 5); RNA binding / nucleic acid binding / nucleotide binding
LUSFL1AD-WB-016_D24_10NOV2008_094	0	0	0	0	0	0	0	0	0	0	0	0	1	1	-	-	-
LUSFL1AD-WB-016_H06_10NOV2008_025	0	0	0	0	0	0	0	0	0	0	0	0	1	1	At1g29050	F28N24.24|F28N24_24	hypothetical protein
LUSFL1AD-WB-017_A03_10NOV2008_016	0	0	0	0	0	0	0	0	0	0	0	0	1	1	-	-	-
LUSFL1AD-WB-017_B04_10NOV2008_016	0	0	0	0	0	0	0	0	0	0	0	0	1	1	At5g50230	K6A12.9|K6A12_9	nucleotide binding
LUSFL1AD-WB-017_C08_10NOV2008_030	0	0	0	0	0	0	0	0	0	0	0	0	1	1	At3g60070	-	hypothetical protein
LUSFL1AD-WB-017_E15_10NOV2008_060	0	0	0	0	0	0	0	0	0	0	0	0	1	1	At3g02750	F13E7.31|F13E7_31	protein phosphatase 2C family protein / PP2C family protein
LUSFL1AD-WB-017_G02_10NOV2008_009	0	0	0	0	0	0	0	0	0	0	0	0	1	1	-	-	-
LUSFL1AD-WB-017_I04_10NOV2008_008	0	0	0	0	0	0	0	0	0	0	0	0	1	1	At2g03470	T4M8.10|T4M8_10	myb family transcription factor / ELM2 domain-containing protein
LUSFL1AD-WB-017_N14_10NOV2008_051	0	0	0	0	0	0	0	0	0	0	0	0	1	1	At2g26450	T9J22.12|T9J22_12	pectinesterase family protein
LUSFL1AD-WB-018_I23_10NOV2008_088	0	0	0	0	0	0	0	0	0	0	0	0	1	1	At4g00350	A_IG005I10.20|A_IG005I10_20|F5I10.20|F5I10_20	MATE efflux family protein
LUSFL1AD-WB-018_J22_10NOV2008_087	0	0	0	0	0	0	0	0	0	0	0	0	1	1	At3g20300	-	hypothetical protein
LUSFL1AD-WB-018_O14_10NOV2008_049	0	0	0	0	0	0	0	0	0	0	0	0	1	1	At4g35500	F8D20.10|F8D20_10	protein kinase family protein
LUSFL1AD-WB-018_P23_10NOV2008_082	0	0	0	0	0	0	0	0	0	0	0	0	1	1	At2g44500	F4I1.31	hypothetical protein
LUSFL1AD-WB-019_A05_10NOV2008_031	0	0	0	0	0	0	0	0	0	0	0	0	1	1	At4g24050	T19F6.40|T19F6_40	short-chain dehydrogenase/reductase (SDR) family protein
LUSFL1AD-WB-019_P01_10NOV2008_001	0	0	0	0	0	0	0	0	0	0	0	0	1	1	At5g35430	AT5G35440|MOK9.1|MOK9_1	binding
LUSFL1AD-WB-020_B24_10NOV2008_096	0	0	0	0	0	0	0	0	0	0	0	0	1	1	At3g13390	SKU5 Similar 11	sks11 (SKU5 Similar 11); copper ion binding / oxidoreductase
LUSFL1AD-WB-020_H11_10NOV2008_042	0	0	0	0	0	0	0	0	0	0	0	0	1	1	At4g12510	T1P17.100|T1P17_100	protease inhibitor/seed storage/lipid transfer protein (LTP) family protein
LUSFL1AD-WB-020_H22_10NOV2008_089	0	0	0	0	0	0	0	0	0	0	0	0	1	1	At5g57500	MUA2.7|MUA2_7	transferase
LUSFL1AD-WB-020_I24_10NOV2008_088	0	0	0	0	0	0	0	0	0	0	0	0	1	1	-	-	-
LUSFL1AD-WB-020_M11_10NOV2008_036	0	0	0	0	0	0	0	0	0	0	0	0	1	1	At3g09870	-	auxin-responsive family protein
LUSFL1AD-WB-020_P20_10NOV2008_066	0	0	0	0	0	0	0	0	0	0	0	0	1	1	-	-	-
LUSFL1AD-WB-021_D11_10NOV2008_046	0	0	0	0	0	0	0	0	0	0	0	0	1	1	At1g68390	T2E12.6|T2E12_6	hypothetical protein
LUSFL1AD-WB-021_E15_10NOV2008_060	0	0	0	0	0	0	0	0	0	0	0	0	1	1	-	-	-
LUSFL1AD-WB-022_C21_10NOV2008_093	0	0	0	0	0	0	0	0	0	0	0	0	1	1	At5g39420	Arabidopsis thaliana cdc2c|MUL8.100|MUL8_100	cdc2cAt (Arabidopsis thaliana cdc2c); ATP binding / kinase/ protein kinase/ protein serine/threonine kinase
LUSFL1AD-WB-022_E10_10NOV2008_043	0	0	0	0	0	0	0	0	0	0	0	0	1	1	At2g37980	T8P21.11|T8P21_11	hypothetical protein
LUSFL1AD-WB-022_F07_10NOV2008_028	0	0	0	0	0	0	0	0	0	0	0	0	1	1	At1g55730	CATION EXCHANGER 5|CAX5|F20N2.30|F20N2_30	ATCAX5; calcium:cation antiporter/ cation:cation antiporter
LUSFL1AD-WB-022_F09_10NOV2008_043	0	0	0	0	0	0	0	0	0	0	0	0	1	1	At3g22420	ARABIDOPSIS THALIANA WITH NO K 2|ATWNK2|PROTEIN KINASE|WITH NO K 2|ZIK3	WNK2 (WITH NO K 2); kinase/ protein kinase
LUSFL1AD-WB-022_G10_10NOV2008_041	0	0	0	0	0	0	0	0	0	0	0	0	1	1	At4g02340	T14P8.15|T14P8_15	epoxide hydrolase
LUSFL1AD-WB-022_I20_10NOV2008_072	0	0	0	0	0	0	0	0	0	0	0	0	1	1	At2g17230	EXORDIUM LIKE 5|T23A1.9|T23A1_9	EXL5 (EXORDIUM LIKE 5)
LUSFL1AD-WB-022_L01_10NOV2008_005	0	0	0	0	0	0	0	0	0	0	0	0	1	1	At3g22800	-	leucine-rich repeat family protein / extensin family protein
LUSFL1AD-WB-023_H06_10NOV2008_025	0	0	0	0	0	0	0	0	0	0	0	0	1	1	At4g32480	F8B4.180|F8B4_180	hypothetical protein
LUSFL1AD-WB-023_H24_10NOV2008_090	0	0	0	0	0	0	0	0	0	0	0	0	1	1	At1g64460	F1N19.4|F1N19_4	phosphatidylinositol 3- and 4-kinase family protein
LUSFL1AD-WB-023_J02_10NOV2008_007	0	0	0	0	0	0	0	0	0	0	0	0	1	1	At2g48020	T9J23.17	sugar transporter
LUSFL1AD-WB-023_O10_10NOV2008_033	0	0	0	0	0	0	0	0	0	0	0	0	1	1	At1g58210	EMBRYO DEFECTIVE 1674|F16M22.3|F16M22_3	EMB1674 (EMBRYO DEFECTIVE 1674)
LUSFL1AD-WB-024_B14_10NOV2008_063	0	0	0	0	0	0	0	0	0	0	0	0	1	1	-	-	-
LUSFL1AD-WB-024_F12_10NOV2008_044	0	0	0	0	0	0	0	0	0	0	0	0	1	1	At5g62390	ARABIDOPSIS THALIANA BCL-2-ASSOCIATED ATHANOGENE 7|MMI9.22|MMI9_22	ATBAG7 (ARABIDOPSIS THALIANA BCL-2-ASSOCIATED ATHANOGENE 7); calmodulin binding
LUSFL1AD-WB-024_K09_10NOV2008_037	0	0	0	0	0	0	0	0	0	0	0	0	1	1	-	-	-
LUSFL1AD-WB-025_D02_10NOV2008_013	0	0	0	0	0	0	0	0	0	0	0	0	1	1	At1g10740	T16B5.12|T16B5_12	hypothetical protein
LUSFL1AD-WB-025_D07_10NOV2008_030	0	0	0	0	0	0	0	0	0	0	0	0	1	1	At2g22795	-	hypothetical protein
LUSFL1AD-WB-025_F23_10NOV2008_092	0	0	0	0	0	0	0	0	0	0	0	0	1	1	At1g19485	-	AT hook motif-containing protein
LUSFL1AD-WB-025_G17_10NOV2008_073	0	0	0	0	0	0	0	0	0	0	0	0	1	1	-	-	-
LUSFL1AD-WB-025_N07_10NOV2008_020	0	0	0	0	0	0	0	0	0	0	0	0	1	1	At5g12000	F14F18.170|F14F18_170	kinase
LUSFL1AD-WB-025_P08_10NOV2008_018	0	0	0	0	0	0	0	0	0	0	0	0	1	1	-	-	-
LUSFL1AD-WB-026_F20_11NOV2008_076	0	0	0	0	0	0	0	0	0	0	0	0	1	1	-	-	-
LUSFL1AD-WB-026_J12_11NOV2008_040	0	0	0	0	0	0	0	0	0	0	0	0	1	1	-	-	-
LUSFL1AD-WB-026_K02_11NOV2008_005	0	0	0	0	0	0	0	0	0	0	0	0	1	1	At1g67410	F1N21.23	exostosin family protein
LUSFL1AD-WB-026_N02_11NOV2008_003	0	0	0	0	0	0	0	0	0	0	0	0	1	1	At2g29390	ATSMO2|F16P2.23|F16P2_23|STEROL 4-ALPHA-METHYL-OXIDASE 2|STEROL 4-ALPHA-METHYL-OXIDASE 2-2	SMO2-2 (STEROL 4-ALPHA-METHYL-OXIDASE 2-2); 4-alpha-methyl-delta7-sterol-4alpha-methyl oxidase/ C-4 methylsterol oxidase
LUSFL1AD-WB-027_E21_11NOV2008_091	0	0	0	0	0	0	0	0	0	0	0	0	1	1	At5g66060	K2A18.14|K2A18_14	iron ion binding / oxidoreductase/ oxidoreductase
LUSFL1AD-WB-027_G10_11NOV2008_041	0	0	0	0	0	0	0	0	0	0	0	0	1	1	At1g10200	F14N23.8|F14N23_8	WLIM1; transcription factor/ zinc ion binding
LUSFL1AD-WB-027_H03_11NOV2008_010	0	0	0	0	0	0	0	0	0	0	0	0	1	1	At5g67480	ATBT4|BTB AND TAZ DOMAIN PROTEIN 4|K9I9.4|K9I9_4	BT4 (BTB AND TAZ DOMAIN PROTEIN 4); protein binding / transcription regulator
LUSFL1AD-WB-027_L10_11NOV2008_037	0	0	0	0	0	0	0	0	0	0	0	0	1	1	At2g39650	F12L6.31|F12L6_31	hypothetical protein
LUSFL1AD-WB-028_B02_12NOV2008_015	0	0	0	0	0	0	0	0	0	0	0	0	1	1	At1g08680	AGD14|ARF GAP-like zinc finger-containing protein ZiGA4|ARF-GAP domain 14|AT1G08690|F22O13.16|F22O13_16	ZIGA4 (ARF GAP-like zinc finger-containing protein ZiGA4); ARF GTPase activator/ DNA binding / zinc ion binding
LUSFL1AD-WB-028_F07_12NOV2008_028	0	0	0	0	0	0	0	0	0	0	0	0	1	1	At3g05590	CYTOPLASMIC RIBOSOMAL PROTEIN L18|F18C1.14|F18C1_14|RIBOSOMAL PROTEIN L18	RPL18 (RIBOSOMAL PROTEIN L18); structural constituent of ribosome
LUSFL1AD-WB-028_F20_12NOV2008_076	0	0	0	0	0	0	0	0	0	0	0	0	1	1	At3g02830	F13E7.23|F13E7_23|ZINC FINGER PROTEIN 1	ZFN1 (ZINC FINGER PROTEIN 1); DNA binding / nuclease/ nucleic acid binding
LUSFL1AD-WB-028_G08_12NOV2008_026	0	0	0	0	0	0	0	0	0	0	0	0	1	1	-	-	-
LUSFL1AD-WB-028_G16_12NOV2008_058	0	0	0	0	0	0	0	0	0	0	0	0	1	1	At4g35790	F4B14.60|F4B14_60|PHOSPHOLIPASE D|PHOSPHOLIPASE D DELTA|PLDDELTA	ATPLDDELTA; phospholipase D
LUSFL1AD-WB-028_H10_12NOV2008_041	0	0	0	0	0	0	0	0	0	0	0	0	1	1	-	-	-	putative / FBPase	putative	Fructose and mannose metabolism | Glycolysis / Gluconeogenesis | Pentose phosphate pathway | Biosynthesis of secondary metabolites | Carbon fixation in photosynthetic organisms
LUSFL1AD-WB-028_L22_12NOV2008_085	0	0	0	0	0	0	0	0	0	0	0	0	1	1	-	-	-
LUSFL1AD-WB-028_M04_12NOV2008_004	0	0	0	0	0	0	0	0	0	0	0	0	1	1	At1g55880	F14J16.13|F14J16_13	pyridoxal-5'-phosphate-dependent enzyme
LUSFL1AD-WB-028_N01_12NOV2008_003	0	0	0	0	0	0	0	0	0	0	0	0	1	1	At2g16730	T24I21.14|T24I21_14|beta-galactosidase 13	BGAL13; beta-galactosidase
LUSFL1AD-WB-028_O09_12NOV2008_033	0	0	0	0	0	0	0	0	0	0	0	0	1	1	At1g06430	FTSH PROTEASE 8	FTSH8; ATP-dependent peptidase/ ATPase/ metallopeptidase/ zinc ion binding
LUSFL1AD-WB-029_C17_12NOV2008_077	0	0	0	0	0	0	0	0	0	0	0	0	1	1	-	-	-
LUSFL1AD-WB-029_F20_12NOV2008_076	0	0	0	0	0	0	0	0	0	0	0	0	1	1	At3g22200	GABA-T|GAMMA-AMINOBUTYRATE TRANSAMINASE|HER1|HEXENAL RESPONSE1|POLLEN-PISTIL INCOMPATIBILITY 2	POP2 (POLLEN-PISTIL INCOMPATIBILITY 2); 4-aminobutyrate transaminase/ 4-aminobutyrate:pyruvate transaminase
LUSFL1AD-WB-029_H08_12NOV2008_026	0	0	0	0	0	0	0	0	0	0	0	0	1	1	-	-	-
LUSFL1AD-WB-029_H15_12NOV2008_058	0	0	0	0	0	0	0	0	0	0	0	0	1	1	At1g04680	T1G11.7|T1G11_7	pectate lyase family protein
LUSFL1AD-WB-029_L20_12NOV2008_070	0	0	0	0	0	0	0	0	0	0	0	0	1	1	-	-	-
LUSFL1AD-WB-029_N11_12NOV2008_036	0	0	0	0	0	0	0	0	0	0	0	0	1	1	At3g11690	-	hypothetical protein
LUSFL1AD-WB-029_N12_12NOV2008_036	0	0	0	0	0	0	0	0	0	0	0	0	1	1	At3g06410	F24P17.12|F24P17_12	nucleic acid binding / zinc ion binding
LUSFL1AD-WB-029_N22_12NOV2008_083	0	0	0	0	0	0	0	0	0	0	0	0	1	1	At3g13400	SKU5 Similar 13	sks13 (SKU5 Similar 13); copper ion binding / oxidoreductase
LUSFL1AD-WB-029_O16_12NOV2008_050	0	0	0	0	0	0	0	0	0	0	0	0	1	1	At3g54020	-	phosphatidic acid phosphatase-related / PAP2-related
LUSFL1AD-WB-030_C02_12NOV2008_013	0	0	0	0	0	0	0	0	0	0	0	0	1	1	-	-	-
LUSFL1AD-WB-031_B16_12NOV2008_064	0	0	0	0	0	0	0	0	0	0	0	0	1	1	-	-	-
LUSFL1AD-WB-031_C22_12NOV2008_093	0	0	0	0	0	0	0	0	0	0	0	0	1	1	At5g04670	T1E3.30|T1E3_30	hypothetical protein
LUSFL1AD-WB-031_D06_12NOV2008_029	0	0	0	0	0	0	0	0	0	0	0	0	1	1	At2g37980	T8P21.11|T8P21_11	hypothetical protein
LUSFL1AD-WB-031_G07_12NOV2008_026	0	0	0	0	0	0	0	0	0	0	0	0	1	1	-	-	-
LUSFL1AD-WB-031_M16_12NOV2008_052	0	0	0	0	0	0	0	0	0	0	0	0	1	1	At5g39420	Arabidopsis thaliana cdc2c|MUL8.100|MUL8_100	cdc2cAt (Arabidopsis thaliana cdc2c); ATP binding / kinase/ protein kinase/ protein serine/threonine kinase
LUSFL1AD-WB-032_B04_12NOV2008_016	0	0	0	0	0	0	0	0	0	0	0	0	1	1	At1g55730	CATION EXCHANGER 5|CAX5|F20N2.30|F20N2_30	ATCAX5; calcium:cation antiporter/ cation:cation antiporter
LUSFL1AD-WB-032_C15_12NOV2008_062	0	0	0	0	0	0	0	0	0	0	0	0	1	1	-	-	-
LUSFL1AD-WB-032_D08_12NOV2008_030	0	0	0	0	0	0	0	0	0	0	0	0	1	1	At2g30900	F7F1.11|F7F1_11	hypothetical protein
LUSFL1AD-WB-032_E16_12NOV2008_060	0	0	0	0	0	0	0	0	0	0	0	0	1	1	At3g55700	-	UDP-glucoronosyl/UDP-glucosyl transferase family protein
LUSFL1AD-WB-032_I17_12NOV2008_071	0	0	0	0	0	0	0	0	0	0	0	0	1	1	At1g73010	F3N23.21|F3N23_21	phosphatase
LUSFL1AD-WB-032_J23_12NOV2008_088	0	0	0	0	0	0	0	0	0	0	0	0	1	1	At2g37980	T8P21.11|T8P21_11	hypothetical protein
LUSFL1AD-WB-032_K10_12NOV2008_037	0	0	0	0	0	0	0	0	0	0	0	0	1	1	At5g24470	ARABIDOPSIS PSEUDO-RESPONSE REGULATOR 5|PRR5|PSEUDO-RESPONSE REGULATOR 5|T31K7.5|T31K7_5	APRR5 (ARABIDOPSIS PSEUDO-RESPONSE REGULATOR 5); transcription regulator/ two-component response regulator
LUSFL1AD-WB-032_L20_12NOV2008_070	0	0	0	0	0	0	0	0	0	0	0	0	1	1	-	-	-
LUSFL1AD-WB-032_N05_12NOV2008_019	0	0	0	0	0	0	0	0	0	0	0	0	1	1	At5g55060	MCO15.1|MCO15_1	hypothetical protein
LUSFL1AD-WB-032_N09_12NOV2008_035	0	0	0	0	0	0	0	0	0	0	0	0	1	1	At3g45400	-	exostosin family protein
LUSFL1AD-WB-032_O08_12NOV2008_018	0	0	0	0	0	0	0	0	0	0	0	0	1	1	-	-	-
LUSFL1AD-WB-032_O14_12NOV2008_049	0	0	0	0	0	0	0	0	0	0	0	0	1	1	At1g56240	F14G9.15|F14G9_15|Phloem protein 2-B13	AtPP2-B13 (Phloem protein 2-B13); carbohydrate binding
LUSFL1AD-WB-033_F21_12NOV2008_091	0	0	0	0	0	0	0	0	0	0	0	0	1	1	At5g24880	F6A4.90|F6A4_90	hypothetical protein
LUSFL1AD-WB-033_H01_12NOV2008_009	0	0	0	0	0	0	0	0	0	0	0	0	1	1	-	-	-
LUSFL1AD-WB-033_L11_12NOV2008_038	0	0	0	0	0	0	0	0	0	0	0	0	1	1	-	-	-
LUSFL1AD-WB-033_N14_12NOV2008_051	0	0	0	0	0	0	0	0	0	0	0	0	1	1	At5g51980	MSG15.6|MSG15_6	WD-40 repeat family protein / zfwd2 protein (ZFWD2)
LUSFL1AD-WB-034_F19_12NOV2008_076	0	0	0	0	0	0	0	0	0	0	0	0	1	1	At5g02490	T22P11.80|T22P11_80	heat shock cognate 70 kDa protein 2 (HSC70-2) (HSP70-2)
LUSFL1AD-WB-034_P16_12NOV2008_050	0	0	0	0	0	0	0	0	0	0	0	0	1	1	At1g53830	T18A20.6|T18A20_6	ATPME2; pectinesterase
LUSFL1AD-WB-035_B10_12NOV2008_047	0	0	0	0	0	0	0	0	0	0	0	0	1	1	At4g35280	F23E12.160|F23E12_160	zinc finger (C2H2 type) family protein
LUSFL1AD-WB-035_C20_12NOV2008_078	0	0	0	0	0	0	0	0	0	0	0	0	1	1	-	-	-
LUSFL1AD-WB-035_D11_12NOV2008_046	0	0	0	0	0	0	0	0	0	0	0	0	1	1	At2g26640	3-KETOACYL-COA SYNTHASE 11|F18A8.1|F18A8_1	KCS11 (3-KETOACYL-COA SYNTHASE 11); acyltransferase/ catalytic/ transferase
LUSFL1AD-WB-035_F04_12NOV2008_012	0	0	0	0	0	0	0	0	0	0	0	0	1	1	At5g57140	ATPAP28|MUL3.9|MUL3_9|PURPLE ACID PHOSPHATASE 28	PAP28 (PURPLE ACID PHOSPHATASE 28); acid phosphatase/ protein serine/threonine phosphatase
LUSFL1AD-WB-035_G10_12NOV2008_041	0	0	0	0	0	0	0	0	0	0	0	0	1	1	-	-	-
LUSFL1AD-WB-035_H06_12NOV2008_025	0	0	0	0	0	0	0	0	0	0	0	0	1	1	At4g11150	T22B4.130|T22B4_130|TUFF|VACUOLAR ATP SYNTHASE SUBUNIT E1|VACUOLAR H+-ATPASE SUBUNIT E ISOFORM 1|VHA-E1|emb2448|embryo defective 2448	TUF (VACUOLAR ATP SYNTHASE SUBUNIT E1); proton-transporting ATPase
LUSFL1AD-WB-035_N10_12NOV2008_035	0	0	0	0	0	0	0	0	0	0	0	0	1	1	At3g51850	CALCIUM-DEPENDENT PROTEIN KINASE 13	CPK13; ATP binding / calcium ion binding / calmodulin-dependent protein kinase/ kinase/ protein kinase/ protein serine/threonine kinase/ protein tyrosine kinase
LUSFL1AD-WB-035_N23_12NOV2008_084	0	0	0	0	0	0	0	0	0	0	0	0	1	1	At1g09900	F21M12.38|F21M12_38	pentatricopeptide (PPR) repeat-containing protein
LUSFL1AD-WB-035_O17_12NOV2008_065	0	0	0	0	0	0	0	0	0	0	0	0	1	1	-	-	-
LUSFL1AD-WB-035_P07_12NOV2008_018	0	0	0	0	0	0	0	0	0	0	0	0	1	1	At1g70680	F5A18.14|F5A18_14	caleosin-related family protein
LUSFL1AD-WB-036_A22_13NOV2008_095	0	0	0	0	0	0	0	0	0	0	0	0	1	1	At1g74770	F25A4.26|F25A4_26	protein binding / zinc ion binding
LUSFL1AD-WB-036_B20_13NOV2008_080	0	0	0	0	0	0	0	0	0	0	0	0	1	1	-	-	-
LUSFL1AD-WB-036_E08_13NOV2008_028	0	0	0	0	0	0	0	0	0	0	0	0	1	1	At4g15093	-	catalytic LigB subunit of aromatic ring-opening dioxygenase family
LUSFL1AD-WB-036_G11_13NOV2008_042	0	0	0	0	0	0	0	0	0	0	0	0	1	1	At3g51770	ETHYLENE OVERPRODUCER 1|ETHYLENE OVERPRODUCER1	ETO1 (ETHYLENE OVERPRODUCER 1); protein binding
LUSFL1AD-WB-036_G19_13NOV2008_074	0	0	0	0	0	0	0	0	0	0	0	0	1	1	At2g26850	F12C20.11|F12C20_11	F-box family protein
LUSFL1AD-WB-036_J02_13NOV2008_007	0	0	0	0	0	0	0	0	0	0	0	0	1	1	-	-	-
LUSFL1AD-WB-036_P07_13NOV2008_018	0	0	0	0	0	0	0	0	0	0	0	0	1	1	-	-	-
LUSFL1AD-WB-037_G07_13NOV2008_026	0	0	0	0	0	0	0	0	0	0	0	0	1	1	At1g55570	SKU5 Similar 12|T5A14.1|T5A14_1	sks12 (SKU5 Similar 12); copper ion binding / oxidoreductase
LUSFL1AD-WB-037_J02_13NOV2008_007	0	0	0	0	0	0	0	0	0	0	0	0	1	1	-	-	-
LUSFL1AD-WB-037_J14_13NOV2008_055	0	0	0	0	0	0	0	0	0	0	0	0	1	1	-	-	-
LUSFL1AD-WB-037_L18_13NOV2008_069	0	0	0	0	0	0	0	0	0	0	0	0	1	1	At5g63450	MLE2.8|MLE2_8	CYP94B1; electron carrier/ heme binding / iron ion binding / monooxygenase/ oxygen binding
LUSFL1AD-WB-037_M05_13NOV2008_019	0	0	0	0	0	0	0	0	0	0	0	0	1	1	-	-	-
LUSFL1AD-WB-038_C22_20NOV2008_093	0	0	0	0	0	0	0	0	0	0	0	0	1	1	At3g44150	-	hypothetical protein
LUSFL1AD-WB-038_J11_20NOV2008_040	0	0	0	0	0	0	0	0	0	0	0	0	1	1	-	-	-
LUSFL1AD-WB-038_M05_20NOV2008_019	0	0	0	0	0	0	0	0	0	0	0	0	1	1	At1g07220	F10K1.7|F10K1_7	hypothetical protein
LUSFL1AD-WB-039_C03_20NOV2008_014	0	0	0	0	0	0	0	0	0	0	0	0	1	1	-	-	-
LUSFL1AD-WB-039_E06_20NOV2008_027	0	0	0	0	0	0	0	0	0	0	0	0	1	1	-	-	-
LUSFL1AD-WB-039_F10_20NOV2008_043	0	0	0	0	0	0	0	0	0	0	0	0	1	1	At1g07650	F24B9.29|F24B9_29	leucine-rich repeat transmembrane protein kinase
LUSFL1AD-WB-039_F11_20NOV2008_044	0	0	0	0	0	0	0	0	0	0	0	0	1	1	At1g30690	T5I8.14|T5I8_14	SEC14 cytosolic factor family protein / phosphoglyceride transfer family protein
LUSFL1AD-WB-039_G16_20NOV2008_058	0	0	0	0	0	0	0	0	0	0	0	0	1	1	At1g27320	ARABIDOPSIS HISTIDINE KINASE 3|F17L21.11|F17L21_11	AHK3 (ARABIDOPSIS HISTIDINE KINASE 3); cytokinin receptor/ osmosensor/ protein histidine kinase
LUSFL1AD-WB-039_H21_20NOV2008_089	0	0	0	0	0	0	0	0	0	0	0	0	1	1	At1g01050	Arabidopsis thaliana pyrophosphorylase 1|T25K16.5|T25K16_5	AtPPa1 (Arabidopsis thaliana pyrophosphorylase 1); inorganic diphosphatase
LUSFL2AD-WB-001_A01_18NOV2008_015	0	0	0	0	0	0	0	0	0	0	0	0	1	1	-	-	-
LUSFL2AD-WB-001_A06_18NOV2008_031	0	0	0	0	0	0	0	0	0	0	0	0	1	1	-	-	-
LUSFL2AD-WB-001_C13_18NOV2008_061	0	0	0	0	0	0	0	0	0	0	0	0	1	1	At5g36250	T30G6.11|T30G6_11	protein phosphatase 2C
LUSFL2AD-WB-001_E10_18NOV2008_043	0	0	0	0	0	0	0	0	0	0	0	0	1	1	At5g47740	MCA23.6|MCA23_6	hypothetical protein
LUSFL2AD-WB-001_G17_18NOV2008_073	0	0	0	0	0	0	0	0	0	0	0	0	1	1	At3g22680	-	hypothetical protein
LUSFL2AD-WB-001_H04_18NOV2008_010	0	0	0	0	0	0	0	0	0	0	0	0	1	1	At2g29040	T9I4.12|T9I4_12	exostosin family protein
LUSFL2AD-WB-002_A04_20NOV2008_016	0	0	0	0	0	0	0	0	0	0	0	0	1	1	At3g61480	-	hypothetical protein
LUSFL2AD-WB-002_B04_20NOV2008_016	0	0	0	0	0	0	0	0	0	0	0	0	1	1	At2g28305	T1B3.18	hypothetical protein
LUSFL2AD-WB-002_D09_20NOV2008_045	0	0	0	0	0	0	0	0	0	0	0	0	1	1	At3g08710	thioredoxin H-type 9	ATH9 (thioredoxin H-type 9)
LUSFL2AD-WB-002_D23_20NOV2008_094	0	0	0	0	0	0	0	0	0	0	0	0	1	1	At2g33700	T1B8.2|T1B8_2	protein phosphatase 2C
LUSFL2AD-WB-002_K19_20NOV2008_070	0	0	0	0	0	0	0	0	0	0	0	0	1	1	At5g12000	F14F18.170|F14F18_170	kinase
LUSFL2AD-WB-002_M11_20NOV2008_036	0	0	0	0	0	0	0	0	0	0	0	0	1	1	At4g36490	AP22.26|AP22_26|ATSFH12|SEC14-LIKE 12	SFH12 (SEC14-LIKE 12); phosphatidylinositol transporter/ transporter
LUSFL2AD-WB-002_M12_20NOV2008_036	0	0	0	0	0	0	0	0	0	0	0	0	1	1	-	-	-
LUSFL2AD-WB-002_M17_20NOV2008_067	0	0	0	0	0	0	0	0	0	0	0	0	1	1	-	-	-
LUSFL2AD-WB-003_A18_20NOV2008_079	0	0	0	0	0	0	0	0	0	0	0	0	1	1	-	-	-
LUSFL2AD-WB-003_C20_20NOV2008_078	0	0	0	0	0	0	0	0	0	0	0	0	1	1	At4g31230	F8F16.50|F8F16_50	protein kinase family protein
LUSFL2AD-WB-003_E12_20NOV2008_044	0	0	0	0	0	0	0	0	0	0	0	0	1	1	At4g00720	F6N23.11|F6N23_11|SHAGGY-LIKE PROTEIN KINASE 32	ATSK32 (SHAGGY-LIKE PROTEIN KINASE 32); ATP binding / kinase/ protein kinase/ protein serine/threonine kinase/ protein tyrosine kinase
LUSFL2AD-WB-003_F15_20NOV2008_060	0	0	0	0	0	0	0	0	0	0	0	0	1	1	At2g32390	GLR3.5|GLR6|GLUTAMATE RECEPTOR 3.5|T32F6.9|T32F6_9	ATGLR3.5 (GLUTAMATE RECEPTOR 3.5); intracellular ligand-gated ion channel
LUSFL2AD-WB-003_G20_20NOV2008_074	0	0	0	0	0	0	0	0	0	0	0	0	1	1	-	-	-
LUSFL2AD-WB-003_I12_20NOV2008_040	0	0	0	0	0	0	0	0	0	0	0	0	1	1	At3g50150	-	hypothetical protein
LUSFL2AD-WB-003_J23_20NOV2008_088	0	0	0	0	0	0	0	0	0	0	0	0	1	1	At4g00360	ABERRANT INDUCTION OF TYPE THREE 1|ATT1|A_IG005I10.21|A_IG005I10_21|CYTOCHROME P450 86 A2|F5I10.21|F5I10_21	CYP86A2 (CYTOCHROME P450 86 A2); fatty acid (omega-1)-hydroxylase/ oxygen binding
LUSFL2AD-WB-003_N01_20NOV2008_003	0	0	0	0	0	0	0	0	0	0	0	0	1	1	At5g48970	K19E20.10|K19E20_10	mitochondrial substrate carrier family protein
LUSFL2AD-WB-003_P21_20NOV2008_081	0	0	0	0	0	0	0	0	0	0	0	0	1	1	At1g51410	F5D21.12|F5D21_12	cinnamyl-alcohol dehydrogenase
LUSFL2AD-WB-004_A21_21NOV2008_095	0	0	0	0	0	0	0	0	0	0	0	0	1	1	At4g01710	ARPC5|CROOKED|T15B16.22|T15B16_22	CRK (CROOKED); actin binding
LUSFL2AD-WB-004_C23_21NOV2008_094	0	0	0	0	0	0	0	0	0	0	0	0	1	1	At1g12480	CARBON DIOXIDE INSENSITIVE 3|CDI3|F5O11.23|F5O11_23|OZONE-SENSITIVE 1|RADICAL-INDUCED CELL DEATH 3|RCD3|SLAC1|SLOW ANION CHANNEL-ASSOCIATED 1	OZS1 (OZONE-SENSITIVE 1); transporter
LUSFL2AD-WB-004_F04_21NOV2008_012	0	0	0	0	0	0	0	0	0	0	0	0	1	1	At1g25240	F4F7.37|F4F7_37	epsin N-terminal homology (ENTH) domain-containing protein / clathrin assembly protein-related
LUSFL2AD-WB-004_J18_21NOV2008_071	0	0	0	0	0	0	0	0	0	0	0	0	1	1	At2g34320	F13P17.16|F13P17_16	nucleic acid binding
LUSFL2AD-WB-004_L09_21NOV2008_037	0	0	0	0	0	0	0	0	0	0	0	0	1	1	At3g09550	-	protein binding
LUSFL2AD-WB-004_L24_21NOV2008_086	0	0	0	0	0	0	0	0	0	0	0	0	1	1	At4g02340	T14P8.15|T14P8_15	epoxide hydrolase
LUSFL2AD-WB-004_M16_21NOV2008_052	0	0	0	0	0	0	0	0	0	0	0	0	1	1	-	-	-
LUSFL2AD-WB-004_N02_21NOV2008_003	0	0	0	0	0	0	0	0	0	0	0	0	1	1	At3g01270	T22N4.10|T22N4_10|T4P13.4|T4P13_4	pectate lyase family protein
LUSFL2AD-WB-004_O21_21NOV2008_081	0	0	0	0	0	0	0	0	0	0	0	0	1	1	At1g79940	F19K16.10|F19K16_10	ATERDJ2A; heat shock protein binding / unfolded protein binding
LUSFL2AD-WB-005_A16_21NOV2008_064	0	0	0	0	0	0	0	0	0	0	0	0	1	1	At3g17060	-	pectinesterase family protein
LUSFL2AD-WB-005_B21_21NOV2008_095	0	0	0	0	0	0	0	0	0	0	0	0	1	1	-	-	-
LUSFL2AD-WB-005_B22_21NOV2008_095	0	0	0	0	0	0	0	0	0	0	0	0	1	1	At3g63520	ATCCD1|ATNCED1|CAROTENOID CLEAVAGE DIOXYGENASE 1|NCED1	CCD1 (CAROTENOID CLEAVAGE DIOXYGENASE 1); 9-cis-epoxycarotenoid dioxygenase
LUSFL2AD-WB-005_E04_21NOV2008_012	0	0	0	0	0	0	0	0	0	0	0	0	1	1	-	-	-
LUSFL2AD-WB-005_F22_21NOV2008_091	0	0	0	0	0	0	0	0	0	0	0	0	1	1	At5g05340	K18I23.14|K18I23_14	peroxidase
LUSFL2AD-WB-005_H23_21NOV2008_090	0	0	0	0	0	0	0	0	0	0	0	0	1	1	-	-	-
LUSFL2AD-WB-005_J12_21NOV2008_040	0	0	0	0	0	0	0	0	0	0	0	0	1	1	At2g36910	ARABIDOPSIS THALIANA P GLYCOPROTEIN1|ATP BINDING CASSETTE SUBFAMILY B1|ATPGP1|P-GLYCOPROTEIN 1|PGP1|T1J8.9|T1J8_9	ABCB1 (ATP BINDING CASSETTE SUBFAMILY B1); ATPase
LUSFL2AD-WB-005_K12_21NOV2008_038	0	0	0	0	0	0	0	0	0	0	0	0	1	1	-	-	-
LUSFL2AD-WB-005_L05_21NOV2008_021	0	0	0	0	0	0	0	0	0	0	0	0	1	1	At1g09910	F21M12.30|F21M12_30	lyase
LUSFL2AD-WB-005_L06_21NOV2008_021	0	0	0	0	0	0	0	0	0	0	0	0	1	1	At5g63270	MDC12.24|MDC12_24	nitrate-responsive NOI protein
LUSFL2AD-WB-005_M18_21NOV2008_067	0	0	0	0	0	0	0	0	0	0	0	0	1	1	At5g15470	Galacturonosyltransferase 14|T20K14.80|T20K14_80	GAUT14 (Galacturonosyltransferase 14); polygalacturonate 4-alpha-galacturonosyltransferase/ transferase
LUSFL2AD-WB-005_M20_21NOV2008_068	0	0	0	0	0	0	0	0	0	0	0	0	1	1	At2g39290	PGPS1|PGS1|PHOSPHATIDYLGLYCEROLPHOSPHATE SYNTHASE 1|T16B24.7|T16B24_7	PGP1 (PHOSPHATIDYLGLYCEROLPHOSPHATE SYNTHASE 1); CDP-alcohol phosphatidyltransferase/ CDP-diacylglycerol-glycerol-3-phosphate 3-phosphatidyltransferase
LUSFL2AD-WB-005_N08_21NOV2008_020	0	0	0	0	0	0	0	0	0	0	0	0	1	1	At4g30410	F17I23.250|F17I23_250	transcription factor
LUSFL2AD-WB-005_N19_21NOV2008_068	0	0	0	0	0	0	0	0	0	0	0	0	1	1	-	-	-
LUSFL2AD-WB-006_A17_21NOV2008_079	0	0	0	0	0	0	0	0	0	0	0	0	1	1	-	-	-
LUSFL2AD-WB-006_B15_21NOV2008_064	0	0	0	0	0	0	0	0	0	0	0	0	1	1	At2g19580	F3P11.18|F3P11_18|TETRASPANIN2	TET2 (TETRASPANIN2)
LUSFL2AD-WB-006_C03_21NOV2008_014	0	0	0	0	0	0	0	0	0	0	0	0	1	1	At3g62420	BASIC REGION/LEUCINE ZIPPER MOTIF 53	ATBZIP53 (BASIC REGION/LEUCINE ZIPPER MOTIF 53); DNA binding / protein heterodimerization/ sequence-specific DNA binding / transcription factor
LUSFL2AD-WB-006_H11_21NOV2008_042	0	0	0	0	0	0	0	0	0	0	0	0	1	1	At4g34490	ARABIDOPSIS THALIANA CYCLASE ASSOCIATED PROTEIN 1|CAP 1|CAP1|CYCLASE ASSOCIATED PROTEIN 1|T4L20.70|T4L20_70	ATCAP1 (ARABIDOPSIS THALIANA CYCLASE ASSOCIATED PROTEIN 1); actin binding
LUSFL2AD-WB-006_I21_21NOV2008_087	0	0	0	0	0	0	0	0	0	0	0	0	1	1	-	-	-
LUSFL2AD-WB-006_J12_21NOV2008_040	0	0	0	0	0	0	0	0	0	0	0	0	1	1	-	-	-
LUSFL2AD-WB-006_K22_21NOV2008_085	0	0	0	0	0	0	0	0	0	0	0	0	1	1	At1g62305	-	hypothetical protein
LUSFL2AD-WB-006_N07_21NOV2008_020	0	0	0	0	0	0	0	0	0	0	0	0	1	1	At2g42760	F7D19.24|F7D19_24	hypothetical protein
LUSFL2AD-WB-006_P24_21NOV2008_082	0	0	0	0	0	0	0	0	0	0	0	0	1	1	At5g42905	-	nucleic acid binding / ribonuclease H
LUSFL2AD-WB-007_A08_21NOV2008_032	0	0	0	0	0	0	0	0	0	0	0	0	1	1	-	-	-
LUSFL2AD-WB-007_C03_21NOV2008_014	0	0	0	0	0	0	0	0	0	0	0	0	1	1	-	-	-
LUSFL2AD-WB-007_C12_21NOV2008_046	0	0	0	0	0	0	0	0	0	0	0	0	1	1	At2g27100	SERRATE|T20P8.15|T20P8_15	SE (SERRATE); DNA binding / transcription factor
LUSFL2AD-WB-007_C18_21NOV2008_077	0	0	0	0	0	0	0	0	0	0	0	0	1	1	-	-	-
LUSFL2AD-WB-007_E16_21NOV2008_060	0	0	0	0	0	0	0	0	0	0	0	0	1	1	At2g18030	T27K22.10|T27K22_10	peptide methionine sulfoxide reductase family protein
LUSFL2AD-WB-007_E21_21NOV2008_091	0	0	0	0	0	0	0	0	0	0	0	0	1	1	At1g71870	F14O23.25|F14O23_25	MATE efflux family protein
LUSFL2AD-WB-007_J15_21NOV2008_056	0	0	0	0	0	0	0	0	0	0	0	0	1	1	At2g07687	T17H1.13|T17H1_13	cytochrome c oxidase subunit 3
LUSFL2AD-WB-007_K05_21NOV2008_021	0	0	0	0	0	0	0	0	0	0	0	0	1	1	At1g63060	F16M19.2|F16M19_2	hypothetical protein
LUSFL2AD-WB-007_K10_21NOV2008_037	0	0	0	0	0	0	0	0	0	0	0	0	1	1	At1g08650	PHOSPHOENOLPYRUVATE CARBOXYLASE KINASE	PPCK1 (PHOSPHOENOLPYRUVATE CARBOXYLASE KINASE); kinase/ protein serine/threonine kinase
LUSFL2AD-WB-007_L03_21NOV2008_006	0	0	0	0	0	0	0	0	0	0	0	0	1	1	-	-	-
LUSFL2AD-WB-007_M15_21NOV2008_052	0	0	0	0	0	0	0	0	0	0	0	0	1	1	At4g01290	F2N1.34|F2N1_34	hypothetical protein
LUSFL2AD-WB-007_N12_21NOV2008_036	0	0	0	0	0	0	0	0	0	0	0	0	1	1	At2g33775	ralf-like 19	RALFL19 (ralf-like 19); signal transducer
LUSFL2AD-WB-007_O13_21NOV2008_049	0	0	0	0	0	0	0	0	0	0	0	0	1	1	At1g72460	T10D10.7|T10D10_7	leucine-rich repeat transmembrane protein kinase
LUSFL2AD-WB-007_P07_21NOV2008_018	0	0	0	0	0	0	0	0	0	0	0	0	1	1	At1g18890	CALCIUM-DEPENDENT PROTEIN KINASE|CALCIUM-DEPENDENT PROTEIN KINASE 1|CPK10|F6A14.1|F6A14_1	ATCDPK1 (CALCIUM-DEPENDENT PROTEIN KINASE 1); calmodulin-dependent protein kinase/ kinase/ protein kinase
LUSFL2AD-WB-007_P23_21NOV2008_082	0	0	0	0	0	0	0	0	0	0	0	0	1	1	At3g59850	-	polygalacturonase
LUSFL2AD-WB-008_B09_21NOV2008_047	0	0	0	0	0	0	0	0	0	0	0	0	1	1	At1g09630	ARABIDOPSIS RAB GTPASE 11C|ARABIDOPSIS RAB GTPASE A2A|ATRAB-A2A|ATRABA2A|F21M12.2|F21M12_2|RAB GTPASE A2A|RAB-A2A|RAS-RELATED SMALL GTPASE	ATRAB11C (ARABIDOPSIS RAB GTPASE 11C); GTP binding
LUSFL2AD-WB-008_F06_21NOV2008_027	0	0	0	0	0	0	0	0	0	0	0	0	1	1	At1g31550	T8E3.19|T8E3_19	GDSL-motif lipase
LUSFL2AD-WB-008_G01_21NOV2008_009	0	0	0	0	0	0	0	0	0	0	0	0	1	1	-	-	-
LUSFL2AD-WB-008_H07_21NOV2008_026	0	0	0	0	0	0	0	0	0	0	0	0	1	1	At3g45140	ARABIODOPSIS THALIANA LIPOXYGENASE 2|ATLOX2|LIPOXYGENASE 2	LOX2 (LIPOXYGENASE 2); lipoxygenase
LUSFL2AD-WB-008_H18_21NOV2008_073	0	0	0	0	0	0	0	0	0	0	0	0	1	1	At1g47480	F16N3.25|F16N3_25	hydrolase
LUSFL2AD-WB-008_K21_21NOV2008_085	0	0	0	0	0	0	0	0	0	0	0	0	1	1	At3g56950	SIP2|SMALL AND BASIC INTRINSIC PROTEIN 2|T8M16.9	SIP2;1; transporter
LUSFL2AD-WB-008_L14_21NOV2008_053	0	0	0	0	0	0	0	0	0	0	0	0	1	1	At3g20820	-	leucine-rich repeat family protein
LUSFL2AD-WB-008_N09_21NOV2008_035	0	0	0	0	0	0	0	0	0	0	0	0	1	1	At4g19645	-	hypothetical protein
LUSFL2AD-WB-008_O02_21NOV2008_001	0	0	0	0	0	0	0	0	0	0	0	0	1	1	At4g23690	F9D16.160|F9D16_160	disease resistance-responsive family protein / dirigent family protein
LUSFL2AD-WB-008_P02_21NOV2008_001	0	0	0	0	0	0	0	0	0	0	0	0	1	1	-	-	-
LUSFL2AD-WB-008_P13_21NOV2008_049	0	0	0	0	0	0	0	0	0	0	0	0	1	1	At1g08790	F22O13.28|F22O13_28	hypothetical protein
LUSFL2AD-WB-008_P23_21NOV2008_082	0	0	0	0	0	0	0	0	0	0	0	0	1	1	At1g64850	F13O11.15|F13O11_15	calcium-binding EF hand family protein
LUSFL2AD-WB-009_A08_22NOV2008_032	0	0	0	0	0	0	0	0	0	0	0	0	1	1	At2g35810	F11F19.28|F11F19_28	hypothetical protein
LUSFL2AD-WB-009_A11_22NOV2008_048	0	0	0	0	0	0	0	0	0	0	0	0	1	1	At4g11840	T26M18.50|T26M18_50	PLDGAMMA3; phospholipase D
LUSFL2AD-WB-009_B09_22NOV2008_047	0	0	0	0	0	0	0	0	0	0	0	0	1	1	At1g79550	PHOSPHOGLYCERATE KINASE|T8K14.3|T8K14_3	PGK (PHOSPHOGLYCERATE KINASE); phosphoglycerate kinase
LUSFL2AD-WB-009_C01_22NOV2008_013	0	0	0	0	0	0	0	0	0	0	0	0	1	1	At1g76950	F22K20.5|F22K20_5	PRAF1; Ran GTPase binding / chromatin binding / zinc ion binding
LUSFL2AD-WB-009_C19_22NOV2008_078	0	0	0	0	0	0	0	0	0	0	0	0	1	1	-	-	-
LUSFL2AD-WB-009_D13_22NOV2008_061	0	0	0	0	0	0	0	0	0	0	0	0	1	1	At2g47510	FUMARASE 1|T30B22.19	FUM1 (FUMARASE 1); catalytic/ fumarate hydratase
LUSFL2AD-WB-009_E03_22NOV2008_012	0	0	0	0	0	0	0	0	0	0	0	0	1	1	At5g01750	T20L15.20|T20L15_20	hypothetical protein
LUSFL2AD-WB-009_I23_22NOV2008_088	0	0	0	0	0	0	0	0	0	0	0	0	1	1	At1g56190	F14G9.19|F14G9_19	phosphoglycerate kinase	putative
LUSFL2AD-WB-009_K21_22NOV2008_085	0	0	0	0	0	0	0	0	0	0	0	0	1	1	At4g32340	F8B4.40	hypothetical protein
LUSFL2AD-WB-010_A10_22NOV2008_047	0	0	0	0	0	0	0	0	0	0	0	0	1	1	-	-	-
LUSFL2AD-WB-010_B13_22NOV2008_063	0	0	0	0	0	0	0	0	0	0	0	0	1	1	-	-	-
LUSFL2AD-WB-010_D14_22NOV2008_061	0	0	0	0	0	0	0	0	0	0	0	0	1	1	At5g63270	MDC12.24|MDC12_24	nitrate-responsive NOI protein
LUSFL2AD-WB-010_D21_22NOV2008_093	0	0	0	0	0	0	0	0	0	0	0	0	1	1	-	-	-
LUSFL2AD-WB-010_F11_22NOV2008_044	0	0	0	0	0	0	0	0	0	0	0	0	1	1	At1g45688	F2G19.25|F2G19_25	hypothetical protein
LUSFL2AD-WB-010_H19_22NOV2008_074	0	0	0	0	0	0	0	0	0	0	0	0	1	1	At1g12480	CARBON DIOXIDE INSENSITIVE 3|CDI3|F5O11.23|F5O11_23|OZONE-SENSITIVE 1|RADICAL-INDUCED CELL DEATH 3|RCD3|SLAC1|SLOW ANION CHANNEL-ASSOCIATED 1	OZS1 (OZONE-SENSITIVE 1); transporter
LUSFL2AD-WB-010_J11_22NOV2008_040	0	0	0	0	0	0	0	0	0	0	0	0	1	1	At5g64790	MXK3.1|MXK3_1	glycosyl hydrolase family 17 protein
LUSFL2AD-WB-010_J23_22NOV2008_088	0	0	0	0	0	0	0	0	0	0	0	0	1	1	-	-	-
LUSFL2AD-WB-010_J24_22NOV2008_088	0	0	0	0	0	0	0	0	0	0	0	0	1	1	At1g12030	F12F1.10|F12F1_10	hypothetical protein
LUSFL2AD-WB-010_K04_22NOV2008_006	0	0	0	0	0	0	0	0	0	0	0	0	1	1	At1g24620	F21J9.28	polcalcin
LUSFL2AD-WB-010_M14_22NOV2008_051	0	0	0	0	0	0	0	0	0	0	0	0	1	1	-	-	-
LUSFL2AD-WB-010_N01_22NOV2008_003	0	0	0	0	0	0	0	0	0	0	0	0	1	1	At5g43700	AUXIN INDUCIBLE 2-11|IAA4|INDOLE-3-ACETIC ACID INDUCIBLE 4|MQD19.3|MQD19_3	ATAUX2-11 (AUXIN INDUCIBLE 2-11); DNA binding / transcription factor
LUSFL2AD-WB-011_C22_22NOV2008_093	0	0	0	0	0	0	0	0	0	0	0	0	1	1	At3g58120	ATBZIP61	BZIP61; DNA binding / transcription activator/ transcription factor
LUSFL2AD-WB-011_F18_22NOV2008_075	0	0	0	0	0	0	0	0	0	0	0	0	1	1	-	-	-
LUSFL2AD-WB-011_F23_22NOV2008_092	0	0	0	0	0	0	0	0	0	0	0	0	1	1	At1g14920	F10B6.34|F10B6_34|GAI PROTEIN|GIBBERELLIC ACID INSENSITIVE|RESTORATION ON GROWTH ON AMMONIA 2|RGA2	GAI (GIBBERELLIC ACID INSENSITIVE); transcription factor
LUSFL2AD-WB-011_J15_22NOV2008_056	0	0	0	0	0	0	0	0	0	0	0	0	1	1	At1g75450	ARABIDOPSIS THALIANA CYTOKININ OXIDASE 5|ATCKX5|ATCKX6|CYTOKININ OXIDASE 5|CYTOKININ OXIDASE 6|F1B16.2|F1B16_2	CKX5 (CYTOKININ OXIDASE 5); cytokinin dehydrogenase
LUSFL2AD-WB-011_K03_22NOV2008_006	0	0	0	0	0	0	0	0	0	0	0	0	1	1	At5g18280	APY2|APYRASE|APYRASE 2|ARABIDOPSIS THALIANA APYRASE 2|MRG7.24|MRG7_24	ATAPY2 (ARABIDOPSIS THALIANA APYRASE 2); ATPase/ nucleotide diphosphatase
LUSFL2AD-WB-011_L15_22NOV2008_054	0	0	0	0	0	0	0	0	0	0	0	0	1	1	At1g12820	AUXIN SIGNALING F-BOX 3|F13K23.7|F13K23_7	AFB3 (AUXIN SIGNALING F-BOX 3); auxin binding / ubiquitin-protein ligase
LUSFL2AD-WB-011_O03_22NOV2008_002	0	0	0	0	0	0	0	0	0	0	0	0	1	1	At5g06900	MOJ9.6|MOJ9_6	CYP93D1; electron carrier/ heme binding / iron ion binding / monooxygenase/ oxygen binding
LUSFL2AD-WB-011_O13_22NOV2008_049	0	0	0	0	0	0	0	0	0	0	0	0	1	1	-	-	-
LUSFL2AD-WB-012_A14_22NOV2008_063	0	0	0	0	0	0	0	0	0	0	0	0	1	1	At2g32510	T26B15.7|T26B15_7	MAPKKK17; ATP binding / kinase/ protein kinase/ protein serine/threonine kinase
LUSFL2AD-WB-012_B02_22NOV2008_015	0	0	0	0	0	0	0	0	0	0	0	0	1	1	At5g62220	MMI9.5|MMI9_5	exostosin family protein
LUSFL2AD-WB-012_B04_22NOV2008_016	0	0	0	0	0	0	0	0	0	0	0	0	1	1	At5g18140	MRG7.10|MRG7_10	DNAJ heat shock N-terminal domain-containing protein
LUSFL2AD-WB-012_C15_22NOV2008_062	0	0	0	0	0	0	0	0	0	0	0	0	1	1	-	-	-
LUSFL2AD-WB-012_C16_22NOV2008_062	0	0	0	0	0	0	0	0	0	0	0	0	1	1	-	-	-
LUSFL2AD-WB-012_F15_22NOV2008_060	0	0	0	0	0	0	0	0	0	0	0	0	1	1	At2g23910	T29E15.11|T29E15_11	cinnamoyl-CoA reductase-related
LUSFL2AD-WB-012_I18_22NOV2008_071	0	0	0	0	0	0	0	0	0	0	0	0	1	1	At3g05520	F22F7.25	F-actin capping protein alpha subunit family protein
LUSFL2AD-WB-012_J18_22NOV2008_071	0	0	0	0	0	0	0	0	0	0	0	0	1	1	At4g00110	F6N15.16|F6N15_16|UDP-D-GLUCURONATE 4-EPIMERASE 3	GAE3 (UDP-D-GLUCURONATE 4-EPIMERASE 3); UDP-glucuronate 4-epimerase/ catalytic
LUSFL2AD-WB-012_J22_22NOV2008_087	0	0	0	0	0	0	0	0	0	0	0	0	1	1	At1g71970	F17M19.12|F17M19_12	hypothetical protein
LUSFL2AD-WB-012_N18_22NOV2008_067	0	0	0	0	0	0	0	0	0	0	0	0	1	1	-	-	-
LUSFL2AD-WB-013_C08_22NOV2008_030	0	0	0	0	0	0	0	0	0	0	0	0	1	1	At1g55570	SKU5 Similar 12|T5A14.1|T5A14_1	sks12 (SKU5 Similar 12); copper ion binding / oxidoreductase
LUSFL2AD-WB-013_D01_22NOV2008_013	0	0	0	0	0	0	0	0	0	0	0	0	1	1	-	-	-
LUSFL2AD-WB-013_D20_22NOV2008_078	0	0	0	0	0	0	0	0	0	0	0	0	1	1	-	-	-
LUSFL2AD-WB-013_E01_22NOV2008_011	0	0	0	0	0	0	0	0	0	0	0	0	1	1	At4g04830	T4B21.5|T4B21_5	methionine sulfoxide reductase domain-containing protein / SeIR domain-containing protein	Pyrimidine metabolism
LUSFL2AD-WB-013_F09_22NOV2008_043	0	0	0	0	0	0	0	0	0	0	0	0	1	1	At1g65680	ARABIDOPSIS THALIANA EXPANSIN B2|ATHEXP BETA 1.4|EXPANSIN B2|EXPB2|F1E22.6	ATEXPB2 (ARABIDOPSIS THALIANA EXPANSIN B2)
LUSFL2AD-WB-013_F10_22NOV2008_043	0	0	0	0	0	0	0	0	0	0	0	0	1	1	At2g35160	SET DOMAIN-CONTAINING PROTEIN 9|SGD9|SU(VAR)3-9 HOMOLOG 5|T4C15.17|T4C15_17	SUVH5 (SU(VAR)3-9 HOMOLOG 5); histone methyltransferase
LUSFL2AD-WB-013_G22_22NOV2008_089	0	0	0	0	0	0	0	0	0	0	0	0	1	1	At5g23210	MKD15.7|MKD15_7	SCPL34; serine-type carboxypeptidase
LUSFL2AD-WB-013_H01_22NOV2008_009	0	0	0	0	0	0	0	0	0	0	0	0	1	1	At1g12110	ARABIDOPSIS THALIANA NITRATE TRANSPORTER 1|ATNRT1|ATNRT1.1|B-1|CHL1|CHL1-1|CHLORATE/NITRATE TRANSPORTER|CHLORINA 1|F12F1.1|F12F1_1|NITRATE TRANSPORTER 1|NITRATE TRANSPORTER 1.1|NITRATE/CHLORATE TRANSPORTER|NRT1	NRT1.1; nitrate transmembrane transporter/ transporter
LUSFL2AD-WB-013_H24_22NOV2008_090	0	0	0	0	0	0	0	0	0	0	0	0	1	1	-	-	-
LUSFL2AD-WB-013_L13_22NOV2008_053	0	0	0	0	0	0	0	0	0	0	0	0	1	1	-	-	-
LUSFL2AD-WB-014_A06_22NOV2008_031	0	0	0	0	0	0	0	0	0	0	0	0	1	1	At5g01750	T20L15.20|T20L15_20	hypothetical protein
LUSFL2AD-WB-014_C05_22NOV2008_029	0	0	0	0	0	0	0	0	0	0	0	0	1	1	At5g08180	T22D6.120|T22D6_120	ribosomal protein L7Ae/L30e/S12e/Gadd45 family protein
LUSFL2AD-WB-014_D01_22NOV2008_013	0	0	0	0	0	0	0	0	0	0	0	0	1	1	At5g67090	K21H1.5|K21H1_5	subtilase family protein
LUSFL2AD-WB-014_E16_22NOV2008_060	0	0	0	0	0	0	0	0	0	0	0	0	1	1	-	-	-
LUSFL2AD-WB-014_F14_22NOV2008_059	0	0	0	0	0	0	0	0	0	0	0	0	1	1	At4g39810	T5J17.11	exonuclease/ nucleic acid binding
LUSFL2AD-WB-014_F23_22NOV2008_092	0	0	0	0	0	0	0	0	0	0	0	0	1	1	-	-	-
LUSFL2AD-WB-014_G24_22NOV2008_090	0	0	0	0	0	0	0	0	0	0	0	0	1	1	At2g44090	F6E13.22	hypothetical protein
LUSFL2AD-WB-015_B10_22NOV2008_047	0	0	0	0	0	0	0	0	0	0	0	0	1	1	-	-	-
LUSFL2AD-WB-015_C06_22NOV2008_029	0	0	0	0	0	0	0	0	0	0	0	0	1	1	-	-	-
LUSFL2AD-WB-015_F17_22NOV2008_075	0	0	0	0	0	0	0	0	0	0	0	0	1	1	-	-	-
LUSFL2AD-WB-015_G24_22NOV2008_090	0	0	0	0	0	0	0	0	0	0	0	0	1	1	At2g37570	F13M22.7|F13M22_7|SLT1 PROTEIN|sodium- and lithium-tolerant 1	SLT1 (sodium- and lithium-tolerant 1)
LUSFL2AD-WB-015_J02_22NOV2008_007	0	0	0	0	0	0	0	0	0	0	0	0	1	1	-	-	-
LUSFL2AD-WB-015_J23_22NOV2008_088	0	0	0	0	0	0	0	0	0	0	0	0	1	1	At4g22980	F7H19.160|F7H19_160	hypothetical protein
LUSFL2AD-WB-015_K06_22NOV2008_021	0	0	0	0	0	0	0	0	0	0	0	0	1	1	At3g47160	-	protein binding / zinc ion binding
LUSFL2AD-WB-015_N04_22NOV2008_004	0	0	0	0	0	0	0	0	0	0	0	0	1	1	-	-	-
LUSFL2AD-WB-015_O16_22NOV2008_050	0	0	0	0	0	0	0	0	0	0	0	0	1	1	At4g39070	F19H22.170|F19H22_170	zinc finger (B-box type) family protein
LUSFL2AD-WB-016_B23_22NOV2008_096	0	0	0	0	0	0	0	0	0	0	0	0	1	1	-	-	-
LUSFL2AD-WB-016_D19_22NOV2008_078	0	0	0	0	0	0	0	0	0	0	0	0	1	1	At1g68170	T22E19.23|T22E19_23	nodulin MtN21 family protein
LUSFL2AD-WB-016_D23_22NOV2008_094	0	0	0	0	0	0	0	0	0	0	0	0	1	1	-	-	-
LUSFL2AD-WB-016_F04_22NOV2008_012	0	0	0	0	0	0	0	0	0	0	0	0	1	1	-	-	-
LUSFL2AD-WB-016_G14_22NOV2008_057	0	0	0	0	0	0	0	0	0	0	0	0	1	1	-	-	-
LUSFL2AD-WB-016_J04_22NOV2008_008	0	0	0	0	0	0	0	0	0	0	0	0	1	1	At1g09070	(AT)SRC2|F7G19.6|F7G19_6|SOYBEAN GENE REGULATED BY COLD-2	SRC2 (SOYBEAN GENE REGULATED BY COLD-2); protein binding
LUSFL2AD-WB-016_J15_22NOV2008_056	0	0	0	0	0	0	0	0	0	0	0	0	1	1	At2g21100	F26H11.14|F26H11_14	disease resistance-responsive protein-related / dirigent protein-related
LUSFL2AD-WB-016_N22_22NOV2008_083	0	0	0	0	0	0	0	0	0	0	0	0	1	1	-	-	-
LUSFL2AD-WB-016_O08_22NOV2008_018	0	0	0	0	0	0	0	0	0	0	0	0	1	1	At4g22590	F7K2.170|F7K2_170	trehalose-6-phosphate phosphatase
LUSFL2AD-WB-016_O15_22NOV2008_050	0	0	0	0	0	0	0	0	0	0	0	0	1	1	At1g64110	F22C12.12|F22C12_12	AAA-type ATPase family protein
LUSFL2AD-WB-017_A10_22NOV2008_047	0	0	0	0	0	0	0	0	0	0	0	0	1	1	At3g50390	-	transducin family protein / WD-40 repeat family protein
LUSFL2AD-WB-017_B17_22NOV2008_079	0	0	0	0	0	0	0	0	0	0	0	0	1	1	At5g59310	LIPID TRANSFER PROTEIN 4|MNC17.4|MNC17_4	LTP4 (LIPID TRANSFER PROTEIN 4); lipid binding
LUSFL2AD-WB-017_B21_22NOV2008_095	0	0	0	0	0	0	0	0	0	0	0	0	1	1	At5g27870	F14I23.30|F14I23_30	pectinesterase family protein
LUSFL2AD-WB-017_C02_22NOV2008_013	0	0	0	0	0	0	0	0	0	0	0	0	1	1	-	-	-
LUSFL2AD-WB-017_L10_22NOV2008_037	0	0	0	0	0	0	0	0	0	0	0	0	1	1	At5g09510	T5E8.310|T5E8_310	40S ribosomal protein S15 (RPS15D)
LUSFL2AD-WB-017_L12_22NOV2008_038	0	0	0	0	0	0	0	0	0	0	0	0	1	1	At5g65290	MNA5.1|MNA5_1	LMBR1 integral membrane family protein
LUSFL2AD-WB-017_M21_22NOV2008_083	0	0	0	0	0	0	0	0	0	0	0	0	1	1	At4g34590	ATB2|ATBZIP11|Arabidopsis thaliana basic leucine-zipper 11|BZIP11|G-BOX BINDING FACTOR 6|T4L20.170|T4L20_170	GBF6 (G-BOX BINDING FACTOR 6); DNA binding / protein heterodimerization/ transcription factor
LUSFL2AD-WB-017_N08_22NOV2008_020	0	0	0	0	0	0	0	0	0	0	0	0	1	1	At1g02790	POLYGALACTURONASE|POLYGALACTURONASE 4|T14P4.31	PGA4 (POLYGALACTURONASE 4); polygalacturonase
LUSFL2AD-WB-017_O04_22NOV2008_002	0	0	0	0	0	0	0	0	0	0	0	0	1	1	-	-	-
LUSFL2AD-WB-017_P22_22NOV2008_081	0	0	0	0	0	0	0	0	0	0	0	0	1	1	At2g32830	F24L7.2	PHT5; inorganic phosphate transmembrane transporter/ phosphate transmembrane transporter
LUSFL2AD-WB-018_A16_23NOV2008_064	0	0	0	0	0	0	0	0	0	0	0	0	1	1	At5g22490	MQJ16.3|MQJ16_3	condensation domain-containing protein
LUSFL2AD-WB-018_D21_23NOV2008_093	0	0	0	0	0	0	0	0	0	0	0	0	1	1	At2g33320	F4P9.9|F4P9_9	C2 domain-containing protein
LUSFL2AD-WB-018_G08_23NOV2008_026	0	0	0	0	0	0	0	0	0	0	0	0	1	1	-	-	-
LUSFL2AD-WB-018_H16_23NOV2008_058	0	0	0	0	0	0	0	0	0	0	0	0	1	1	At3g46570	-	glycosyl hydrolase family 17 protein
LUSFL2AD-WB-018_I02_23NOV2008_007	0	0	0	0	0	0	0	0	0	0	0	0	1	1	At4g05160	C17L7.80|C17L7_80	4-coumarate--CoA ligase
LUSFL2AD-WB-018_K12_23NOV2008_038	0	0	0	0	0	0	0	0	0	0	0	0	1	1	At1g16760	F19K19.25	protein kinase family protein
LUSFL2AD-WB-018_L07_23NOV2008_022	0	0	0	0	0	0	0	0	0	0	0	0	1	1	At3g44110	ATJ	ATJ3; protein binding
LUSFL2AD-WB-018_P12_23NOV2008_034	0	0	0	0	0	0	0	0	0	0	0	0	1	1	At2g42170	T24P15.8	actin
LUSFL2AD-WB-019_A21_23NOV2008_095	0	0	0	0	0	0	0	0	0	0	0	0	1	1	-	-	-
LUSFL2AD-WB-019_E16_23NOV2008_060	0	0	0	0	0	0	0	0	0	0	0	0	1	1	At4g33230	F4I10.160|F4I10_160	pectinesterase family protein
LUSFL2AD-WB-019_K15_23NOV2008_054	0	0	0	0	0	0	0	0	0	0	0	0	1	1	At2g46710	T3A4.9	rac GTPase activating protein
LUSFL2AD-WB-019_L14_23NOV2008_053	0	0	0	0	0	0	0	0	0	0	0	0	1	1	-	-	-
LUSFL2AD-WB-019_L22_23NOV2008_085	0	0	0	0	0	0	0	0	0	0	0	0	1	1	At4g31180	F6E21.100|F6E21_100	aspartyl-tRNA synthetase
LUSFL2AD-WB-019_M01_23NOV2008_003	0	0	0	0	0	0	0	0	0	0	0	0	1	1	-	-	-
LUSFL2AD-WB-019_N10_23NOV2008_035	0	0	0	0	0	0	0	0	0	0	0	0	1	1	-	-	-
LUSFL2AD-WB-019_O10_23NOV2008_033	0	0	0	0	0	0	0	0	0	0	0	0	1	1	At3g23790	-	AMP-binding protein
LUSFL2AD-WB-020_D01_23NOV2008_013	0	0	0	0	0	0	0	0	0	0	0	0	1	1	-	-	-
LUSFL2AD-WB-020_D04_23NOV2008_014	0	0	0	0	0	0	0	0	0	0	0	0	1	1	At2g45510	F17K2.4	CYP704A2; electron carrier/ heme binding / iron ion binding / monooxygenase/ oxygen binding
LUSFL2AD-WB-020_D08_23NOV2008_030	0	0	0	0	0	0	0	0	0	0	0	0	1	1	At2g29040	T9I4.12|T9I4_12	exostosin family protein
LUSFL2AD-WB-020_D21_23NOV2008_093	0	0	0	0	0	0	0	0	0	0	0	0	1	1	-	-	-
LUSFL2AD-WB-020_M02_23NOV2008_003	0	0	0	0	0	0	0	0	0	0	0	0	1	1	At1g68530	3-KETOACYL-COA SYNTHASE 6|CER6|CUT1|CUTICULAR 1|ECERIFERUM 6|G2|POLLEN-PISTIL INCOMPATIBILITY 1|POP1|T26J14.10|T26J14_10	KCS6 (3-KETOACYL-COA SYNTHASE 6); catalytic/ transferase
LUSFL2AD-WB-020_P10_23NOV2008_033	0	0	0	0	0	0	0	0	0	0	0	0	1	1	At2g39290	PGPS1|PGS1|PHOSPHATIDYLGLYCEROLPHOSPHATE SYNTHASE 1|T16B24.7|T16B24_7	PGP1 (PHOSPHATIDYLGLYCEROLPHOSPHATE SYNTHASE 1); CDP-alcohol phosphatidyltransferase/ CDP-diacylglycerol-glycerol-3-phosphate 3-phosphatidyltransferase
LUSFL2AD-WB-021_A24_23NOV2008_096	0	0	0	0	0	0	0	0	0	0	0	0	1	1	-	-	-
LUSFL2AD-WB-021_B16_23NOV2008_064	0	0	0	0	0	0	0	0	0	0	0	0	1	1	At5g07200	ARABIDOPSIS THALIANA GIBBERELLIN 20-OXIDASE 3|ATGA20OX3|GA20OX3|GIBBERELLIN 20-OXIDASE 3|T28J14.140|T28J14_140	YAP169; gibberellin 20-oxidase
LUSFL2AD-WB-021_G18_23NOV2008_073	0	0	0	0	0	0	0	0	0	0	0	0	1	1	-	-	-
LUSFL2AD-WB-021_H13_23NOV2008_057	0	0	0	0	0	0	0	0	0	0	0	0	1	1	At5g52400	K24M7.14|K24M7_14	CYP715A1; electron carrier/ heme binding / iron ion binding / monooxygenase/ oxygen binding
LUSFL2AD-WB-021_L07_23NOV2008_022	0	0	0	0	0	0	0	0	0	0	0	0	1	1	-	-	-
LUSFL2AD-WB-021_N13_23NOV2008_051	0	0	0	0	0	0	0	0	0	0	0	0	1	1	At5g04200	F21E1.120|F21E1_120|metacaspase 9	AtMC9 (metacaspase 9); cysteine-type peptidase
LUSFL2AD-WB-021_O21_23NOV2008_081	0	0	0	0	0	0	0	0	0	0	0	0	1	1	At5g38760	MKD10.60|MKD10_60	hypothetical protein
LUSFL2AD-WB-021_P03_23NOV2008_002	0	0	0	0	0	0	0	0	0	0	0	0	1	1	-	-	-
LUSFL2AD-WB-021_P09_23NOV2008_033	0	0	0	0	0	0	0	0	0	0	0	0	1	1	-	-	-
LUSFL2AD-WB-022_A09_23NOV2008_047	0	0	0	0	0	0	0	0	0	0	0	0	1	1	-	-	-
LUSFL2AD-WB-022_D19_23NOV2008_078	0	0	0	0	0	0	0	0	0	0	0	0	1	1	-	-	-
LUSFL2AD-WB-022_F12_23NOV2008_044	0	0	0	0	0	0	0	0	0	0	0	0	1	1	At3g02555	-	hypothetical protein
LUSFL2AD-WB-022_I20_23NOV2008_072	0	0	0	0	0	0	0	0	0	0	0	0	1	1	At5g53130	ATCNGC1|CYCLIC NUCLEOTIDE GATED CHANNEL 1|MFH8.6|MFH8_6	CNGC1 (CYCLIC NUCLEOTIDE GATED CHANNEL 1); calmodulin binding / cation channel/ cyclic nucleotide binding / intracellular cyclic nucleotide activated cation channel/ inward rectifier potassium channel
LUSFL2AD-WB-022_J02_23NOV2008_007	0	0	0	0	0	0	0	0	0	0	0	0	1	1	-	-	-
LUSFL2AD-WB-023_A09_23NOV2008_047	0	0	0	0	0	0	0	0	0	0	0	0	1	1	At4g39480	AT4G39490|CYTOCHROME P450 96 A9|F23K16.110|F23K16_110	CYP96A9 (CYTOCHROME P450 96 A9); electron carrier/ heme binding / iron ion binding / monooxygenase/ oxygen binding
LUSFL2AD-WB-023_A19_23NOV2008_080	0	0	0	0	0	0	0	0	0	0	0	0	1	1	At5g39050	MXF12.60|MXF12_60	transferase/ transferase
LUSFL2AD-WB-023_H02_23NOV2008_009	0	0	0	0	0	0	0	0	0	0	0	0	1	1	At5g61060	HDA5|HISTONE DEACETYLASE 5|MAF19.7|MAF19_7	HDA05 (HISTONE DEACETYLASE 5); histone deacetylase
LUSFL2AD-WB-023_H10_23NOV2008_041	0	0	0	0	0	0	0	0	0	0	0	0	1	1	-	-	-
LUSFL2AD-WB-023_I23_23NOV2008_088	0	0	0	0	0	0	0	0	0	0	0	0	1	1	At2g47510	FUMARASE 1|T30B22.19	FUM1 (FUMARASE 1); catalytic/ fumarate hydratase
LUSFL2AD-WB-023_N03_23NOV2008_004	0	0	0	0	0	0	0	0	0	0	0	0	1	1	At1g03440	F21B7.6|F21B7_6	leucine-rich repeat family protein
LUSFL2AD-WB-023_N06_23NOV2008_019	0	0	0	0	0	0	0	0	0	0	0	0	1	1	At4g35610	F8D20.120|F8D20_120	zinc finger (C2H2 type) family protein
LUSFL2AD-WB-023_N22_23NOV2008_083	0	0	0	0	0	0	0	0	0	0	0	0	1	1	At2g22500	ATPUMP5|F14M13.10|F14M13_10|PLANT UNCOUPLING MITOCHONDRIAL PROTEIN 5|UNCOUPLING PROTEIN 5	UCP5 (UNCOUPLING PROTEIN 5); binding
LUSFL2AD-WB-024_B04_27NOV2008_016	0	0	0	0	0	0	0	0	0	0	0	0	1	1	-	-	-
LUSFL2AD-WB-024_B09_27NOV2008_047	0	0	0	0	0	0	0	0	0	0	0	0	1	1	-	-	-
LUSFL2AD-WB-024_C13_27NOV2008_061	0	0	0	0	0	0	0	0	0	0	0	0	1	1	At4g26680	F10M23.20|F10M23_20	pentatricopeptide (PPR) repeat-containing protein
LUSFL2AD-WB-024_G21_27NOV2008_089	0	0	0	0	0	0	0	0	0	0	0	0	1	1	At4g16370	DL4215C|FCAALL.72|OLIGOPEPTIDE TRANSPORTER|OPT3	ATOPT3 (OLIGOPEPTIDE TRANSPORTER); oligopeptide transporter
LUSFL2AD-WB-024_H05_27NOV2008_025	0	0	0	0	0	0	0	0	0	0	0	0	1	1	At3g05610	F18C1.12|F18C1_12	pectinesterase family protein
LUSFL2AD-WB-024_I18_27NOV2008_071	0	0	0	0	0	0	0	0	0	0	0	0	1	1	At2g33100	CELLULOSE-SYNTHASE LIKE D1|CSLD1|F25I18.16|F25I18_16	ATCSLD1; cellulose synthase/ transferase
LUSFL2AD-WB-024_K19_27NOV2008_070	0	0	0	0	0	0	0	0	0	0	0	0	1	1	At1g68530	3-KETOACYL-COA SYNTHASE 6|CER6|CUT1|CUTICULAR 1|ECERIFERUM 6|G2|POLLEN-PISTIL INCOMPATIBILITY 1|POP1|T26J14.10|T26J14_10	KCS6 (3-KETOACYL-COA SYNTHASE 6); catalytic/ transferase
LUSFL2AD-WB-024_M23_27NOV2008_084	0	0	0	0	0	0	0	0	0	0	0	0	1	1	-	-	-
LUSFL2AD-WB-024_N21_27NOV2008_083	0	0	0	0	0	0	0	0	0	0	0	0	1	1	At4g01575	T15B16.19|T15B16_19	serine protease inhibitor
LUSFL2AD-WB-025_C08_27NOV2008_030	0	0	0	0	0	0	0	0	0	0	0	0	1	1	At5g54630	MRB17.13|MRB17_13	zinc finger protein-related
LUSFL2AD-WB-025_C21_27NOV2008_093	0	0	0	0	0	0	0	0	0	0	0	0	1	1	At2g41970	T6D20.14|T6D20_14	protein kinase
LUSFL2AD-WB-025_D02_27NOV2008_013	0	0	0	0	0	0	0	0	0	0	0	0	1	1	At3g45980	H2B|HISTONE 2B|HISTONE H2B	HTB9; DNA binding
LUSFL2AD-WB-025_D04_27NOV2008_014	0	0	0	0	0	0	0	0	0	0	0	0	1	1	At1g80310	F5I6.6|F5I6_6	sulfate transmembrane transporter
LUSFL2AD-WB-025_F09_27NOV2008_043	0	0	0	0	0	0	0	0	0	0	0	0	1	1	At1g54870	F14C21.43|F14C21_43	binding / catalytic/ oxidoreductase
LUSFL2AD-WB-025_J05_27NOV2008_023	0	0	0	0	0	0	0	0	0	0	0	0	1	1	-	-	-
LUSFL2AD-WB-025_K01_27NOV2008_005	0	0	0	0	0	0	0	0	0	0	0	0	1	1	-	-	-
LUSFL2AD-WB-025_L17_27NOV2008_069	0	0	0	0	0	0	0	0	0	0	0	0	1	1	At3g21690	-	MATE efflux family protein
LUSFL2AD-WB-025_P22_27NOV2008_081	0	0	0	0	0	0	0	0	0	0	0	0	1	1	At1g63690	F24D7.12|F24D7_12	protease-associated (PA) domain-containing protein
LUSFL2AD-WB-026_A06_27NOV2008_031	0	0	0	0	0	0	0	0	0	0	0	0	1	1	At3g05950	F2O10.9|F2O10_9	germin-like protein
LUSFL2AD-WB-026_F16_27NOV2008_060	0	0	0	0	0	0	0	0	0	0	0	0	1	1	-	-	-
LUSFL2AD-WB-026_F18_27NOV2008_075	0	0	0	0	0	0	0	0	0	0	0	0	1	1	At3g16180	-	proton-dependent oligopeptide transport (POT) family protein
LUSFL2AD-WB-026_I01_27NOV2008_007	0	0	0	0	0	0	0	0	0	0	0	0	1	1	-	-	-
LUSFL2AD-WB-026_J11_27NOV2008_040	0	0	0	0	0	0	0	0	0	0	0	0	1	1	At1g61800	GLUCOSE6-PHOSPHATE/PHOSPHATE TRANSPORTER 2|T13M11.18|T13M11_18	GPT2; antiporter/ glucose-6-phosphate transmembrane transporter
LUSFL2AD-WB-026_J20_27NOV2008_072	0	0	0	0	0	0	0	0	0	0	0	0	1	1	At1g55560	SKU5 Similar 14|T5A14.2|T5A14_2	sks14 (SKU5 Similar 14); copper ion binding / oxidoreductase
LUSFL2AD-WB-026_L01_27NOV2008_005	0	0	0	0	0	0	0	0	0	0	0	0	1	1	At3g47620	CYCLOIDEA and PCF (TCP) 14|TEOSINTE BRANCHED1	AtTCP14 (TEOSINTE BRANCHED1
LUSFL2AD-WB-026_M16_27NOV2008_052	0	0	0	0	0	0	0	0	0	0	0	0	1	1	At5g19580	T20D1.100|T20D1_100	glyoxal oxidase-related
LUSFL2AD-WB-027_A11_27NOV2008_048	0	0	0	0	0	0	0	0	0	0	0	0	1	1	-	-	-
LUSFL2AD-WB-027_C04_27NOV2008_014	0	0	0	0	0	0	0	0	0	0	0	0	1	1	At2g02960	T17M13.13|T17M13_13	zinc finger (C3HC4-type RING finger) family protein
LUSFL2AD-WB-027_E04_27NOV2008_012	0	0	0	0	0	0	0	0	0	0	0	0	1	1	At4g19645	-	hypothetical protein
LUSFL2AD-WB-027_F19_27NOV2008_076	0	0	0	0	0	0	0	0	0	0	0	0	1	1	-	-	-
LUSFL2AD-WB-027_F20_27NOV2008_076	0	0	0	0	0	0	0	0	0	0	0	0	1	1	-	-	-
LUSFL2AD-WB-027_M01_27NOV2008_003	0	0	0	0	0	0	0	0	0	0	0	0	1	1	At3g14820	-	carboxylesterase/ hydrolase
LUSFL2AD-WB-027_N02_27NOV2008_003	0	0	0	0	0	0	0	0	0	0	0	0	1	1	At2g21990	F7D8.31|F7D8_31	hypothetical protein
LUSFL2AD-WB-027_O18_27NOV2008_065	0	0	0	0	0	0	0	0	0	0	0	0	1	1	-	-	-
LUSFL2AD-WB-028_C09_27NOV2008_045	0	0	0	0	0	0	0	0	0	0	0	0	1	1	-	-	-
LUSFL2AD-WB-028_F10_27NOV2008_043	0	0	0	0	0	0	0	0	0	0	0	0	1	1	At1g24620	F21J9.28	polcalcin
LUSFL2AD-WB-028_G09_27NOV2008_041	0	0	0	0	0	0	0	0	0	0	0	0	1	1	At4g11950	F16J13.20|F16J13_20	hypothetical protein
LUSFL2AD-WB-028_G10_27NOV2008_041	0	0	0	0	0	0	0	0	0	0	0	0	1	1	-	-	-
LUSFL2AD-WB-028_I06_27NOV2008_023	0	0	0	0	0	0	0	0	0	0	0	0	1	1	At5g45920	K15I22.12|K15I22_12	carboxylesterase/ hydrolase/ hydrolase
LUSFL2AD-WB-028_N04_27NOV2008_004	0	0	0	0	0	0	0	0	0	0	0	0	1	1	At5g16500	MQK4.24|MQK4_24	protein kinase family protein
LUSFL2AD-WB-028_N12_27NOV2008_036	0	0	0	0	0	0	0	0	0	0	0	0	1	1	At1g07570	APK1|F22G5.5|F22G5_5	APK1A; kinase/ protein serine/threonine kinase
LUSFL2AD-WB-028_P06_27NOV2008_017	0	0	0	0	0	0	0	0	0	0	0	0	1	1	At5g03080	F15A17.110|F15A17_110	phosphatidic acid phosphatase-related / PAP2-related
LUSFL2AD-WB-029_A05_27NOV2008_031	0	0	0	0	0	0	0	0	0	0	0	0	1	1	At1g53530	F22G10.30	signal peptidase I family protein
LUSFL2AD-WB-029_A11_27NOV2008_048	0	0	0	0	0	0	0	0	0	0	0	0	1	1	At1g19320	F18O14.4|F18O14_4	pathogenesis-related thaumatin family protein
LUSFL2AD-WB-029_H24_27NOV2008_090	0	0	0	0	0	0	0	0	0	0	0	0	1	1	-	-	-
LUSFL2AD-WB-029_I06_27NOV2008_023	0	0	0	0	0	0	0	0	0	0	0	0	1	1	At5g05350	K18I23.15|K18I23_15	hypothetical protein
LUSFL2AD-WB-029_L12_27NOV2008_038	0	0	0	0	0	0	0	0	0	0	0	0	1	1	At4g35700	F8D20.210|F8D20_210	zinc finger (C2H2 type) family protein
LUSFL2AD-WB-029_N17_27NOV2008_067	0	0	0	0	0	0	0	0	0	0	0	0	1	1	-	-	-
LUSFL2AD-WB-030_I23_28NOV2008_088	0	0	0	0	0	0	0	0	0	0	0	0	1	1	-	-	-
LUSFL2AD-WB-031_J05_28NOV2008_023	0	0	0	0	0	0	0	0	0	0	0	0	1	1	-	-	-
LUSFL2AD-WB-031_J18_28NOV2008_071	0	0	0	0	0	0	0	0	0	0	0	0	1	1	At1g69830	ALPHA-AMYLASE-LIKE 3|ATAMY3|T17F3.14|T17F3_14	AMY3 (ALPHA-AMYLASE-LIKE 3); alpha-amylase
LUSFL2AD-WB-031_K06_28NOV2008_021	0	0	0	0	0	0	0	0	0	0	0	0	1	1	At3g27690	LHCB2|LHCB2.4|LIGHT-HARVESTING CHLOROPHYLL B-BINDING 2	LHCB2.3; chlorophyll binding
LUSFL2AD-WB-031_L08_28NOV2008_022	0	0	0	0	0	0	0	0	0	0	0	0	1	1	At5g50090	MPF21.10|MPF21_10	hypothetical protein
LUSFL2AD-WB-031_M04_28NOV2008_004	0	0	0	0	0	0	0	0	0	0	0	0	1	1	-	-	-
LUSFL2AD-WB-031_P04_28NOV2008_002	0	0	0	0	0	0	0	0	0	0	0	0	1	1	-	-	-
LUSFL2AD-WB-032_B09_28NOV2008_047	0	0	0	0	0	0	0	0	0	0	0	0	1	1	At1g13890	ATSNAP30|F16A14.10|F16A14_10|SOLUBLE N-ETHYLMALEIMIDE-SENSITIVE FACTOR ADAPTOR PROTEIN 30	SNAP30 (SOLUBLE N-ETHYLMALEIMIDE-SENSITIVE FACTOR ADAPTOR PROTEIN 30); SNAP receptor
LUSFL2AD-WB-032_B15_28NOV2008_064	0	0	0	0	0	0	0	0	0	0	0	0	1	1	At5g35380	T26D22.11|T26D22_11	protein kinase family protein
LUSFL2AD-WB-032_H14_28NOV2008_057	0	0	0	0	0	0	0	0	0	0	0	0	1	1	-	-	-
LUSFL2AD-WB-032_I18_28NOV2008_071	0	0	0	0	0	0	0	0	0	0	0	0	1	1	-	-	-
LUSFL2AD-WB-032_I19_28NOV2008_072	0	0	0	0	0	0	0	0	0	0	0	0	1	1	At2g26250	3-KETOACYL-COA SYNTHASE 10|FDH|FIDDLEHEAD|T1D16.11|T1D16_11	KCS10 (3-KETOACYL-COA SYNTHASE 10); acyltransferase/ catalytic/ transferase
LUSFL2AD-WB-032_O09_28NOV2008_033	0	0	0	0	0	0	0	0	0	0	0	0	1	1	-	-	-
LUSFL2AD-WB-032_P07_28NOV2008_018	0	0	0	0	0	0	0	0	0	0	0	0	1	1	-	-	-
LUSFL2AD-WB-033_D13_28NOV2008_061	0	0	0	0	0	0	0	0	0	0	0	0	1	1	At3g26650	GAPA-1|GLYCERALDEHYDE 3-PHOSPHATE DEHYDROGENASE A SUBUNIT|GLYCERALDEHYDE 3-PHOSPHATE DEHYDROGENASE A SUBUNIT 1|GLYCERALDEHYDE-3-PHOSPHATE DEHYDROGENASE A SUBUNIT	GAPA (GLYCERALDEHYDE 3-PHOSPHATE DEHYDROGENASE A SUBUNIT); glyceraldehyde-3-phosphate dehydrogenase/ protein binding
LUSFL2AD-WB-033_F08_28NOV2008_028	0	0	0	0	0	0	0	0	0	0	0	0	1	1	At3g11690	-	hypothetical protein
LUSFL2AD-WB-033_G11_28NOV2008_042	0	0	0	0	0	0	0	0	0	0	0	0	1	1	At2g37980	T8P21.11|T8P21_11	hypothetical protein
LUSFL2AD-WB-033_M17_28NOV2008_067	0	0	0	0	0	0	0	0	0	0	0	0	1	1	At4g28290	F26K10.170|F26K10_170	hypothetical protein
LUSFL2AD-WB-033_N18_28NOV2008_067	0	0	0	0	0	0	0	0	0	0	0	0	1	1	At4g14960	-	TUA6; structural constituent of cytoskeleton
LUSFL2AD-WB-033_P22_28NOV2008_081	0	0	0	0	0	0	0	0	0	0	0	0	1	1	-	-	-
LUSFL2AD-WB-034_C17_28NOV2008_077	0	0	0	0	0	0	0	0	0	0	0	0	1	1	-	-	-
LUSFL2AD-WB-034_F21_28NOV2008_091	0	0	0	0	0	0	0	0	0	0	0	0	1	1	At5g23730	MRO11.23|MRO11_23	nucleotide binding
LUSFL2AD-WB-034_G01_28NOV2008_009	0	0	0	0	0	0	0	0	0	0	0	0	1	1	-	-	-
LUSFL2AD-WB-034_O18_28NOV2008_065	0	0	0	0	0	0	0	0	0	0	0	0	1	1	-	-	-
LUSFL2AD-WB-035_B02_28NOV2008_015	0	0	0	0	0	0	0	0	0	0	0	0	1	1	At3g02300	F14P3.5|F14P3_5	regulator of chromosome condensation (RCC1) family protein
LUSFL2AD-WB-035_F02_28NOV2008_011	0	0	0	0	0	0	0	0	0	0	0	0	1	1	At3g14720	ARABIDOPSIS THALIANA MAP KINASE 19|ATMPK19|MAP KINASE 19	ATMPK19; MAP kinase
LUSFL2AD-WB-035_F06_28NOV2008_027	0	0	0	0	0	0	0	0	0	0	0	0	1	1	-	-	-
LUSFL2AD-WB-035_F22_28NOV2008_091	0	0	0	0	0	0	0	0	0	0	0	0	1	1	At3g53900	-	uracil phosphoribosyltransferase
LUSFL2AD-WB-035_I10_28NOV2008_039	0	0	0	0	0	0	0	0	0	0	0	0	1	1	-	-	-
LUSFL2AD-WB-035_N09_28NOV2008_035	0	0	0	0	0	0	0	0	0	0	0	0	1	1	-	-	-
LUSFL2AD-WB-035_O02_28NOV2008_001	0	0	0	0	0	0	0	0	0	0	0	0	1	1	At1g06620	F12K11.24|F12K11_24	2-oxoglutarate-dependent dioxygenase
LUSFL2AD-WB-036_A20_28NOV2008_080	0	0	0	0	0	0	0	0	0	0	0	0	1	1	At2g20050	T2G17.15|T2G17_15	ATP binding / cAMP-dependent protein kinase regulator/ catalytic/ protein kinase/ protein serine/threonine phosphatase
LUSFL2AD-WB-036_B09_28NOV2008_047	0	0	0	0	0	0	0	0	0	0	0	0	1	1	At4g31380	F3L17.1|FPF1-LIKE PROTEIN 1	FLP1 (FPF1-LIKE PROTEIN 1)
LUSFL2AD-WB-036_G13_28NOV2008_057	0	0	0	0	0	0	0	0	0	0	0	0	1	1	At4g10960	F25I24.170|F25I24_170|UDP-D-glucose/UDP-D-galactose 4-epimerase 5	UGE5 (UDP-D-glucose/UDP-D-galactose 4-epimerase 5); UDP-glucose 4-epimerase/ protein dimerization
LUSFL2AD-WB-036_I06_28NOV2008_023	0	0	0	0	0	0	0	0	0	0	0	0	1	1	At5g62730	MQB2.30|MQB2_30	proton-dependent oligopeptide transport (POT) family protein
LUSFL2AD-WB-036_J03_28NOV2008_008	0	0	0	0	0	0	0	0	0	0	0	0	1	1	-	-	-
LUSFL2AD-WB-036_L08_28NOV2008_022	0	0	0	0	0	0	0	0	0	0	0	0	1	1	At1g14010	F7A19.10|F7A19_10	emp24/gp25L/p24 family protein
LUSFL2AD-WB-036_N08_28NOV2008_020	0	0	0	0	0	0	0	0	0	0	0	0	1	1	-	-	-
LUSFL2AD-WB-036_O02_28NOV2008_001	0	0	0	0	0	0	0	0	0	0	0	0	1	1	At1g62290	F19K23.21|F19K23_21	aspartyl protease family protein
LUSFL2AD-WB-037_D02_28NOV2008_013	0	0	0	0	0	0	0	0	0	0	0	0	1	1	At5g01750	T20L15.20|T20L15_20	hypothetical protein
LUSFL2AD-WB-037_I06_28NOV2008_023	0	0	0	0	0	0	0	0	0	0	0	0	1	1	-	-	-
LUSFL2AD-WB-037_I20_28NOV2008_072	0	0	0	0	0	0	0	0	0	0	0	0	1	1	At3g07680	MLP3.13	emp24/gp25L/p24 family protein
LUSFL2AD-WB-037_J03_28NOV2008_008	0	0	0	0	0	0	0	0	0	0	0	0	1	1	At1g35190	T32G9.27|T32G9_27	oxidoreductase
LUSFL2AD-WB-037_K15_28NOV2008_054	0	0	0	0	0	0	0	0	0	0	0	0	1	1	At2g15220	F15A23.4|F15A23_4	secretory protein
LUSFL2AD-WB-037_M05_28NOV2008_019	0	0	0	0	0	0	0	0	0	0	0	0	1	1	At5g41685	-	mitochondrial import receptor subunit TOM7 / translocase of outer membrane 7 kDa subunit (TOM7.1)
LUSFL2AD-WB-037_N08_28NOV2008_020	0	0	0	0	0	0	0	0	0	0	0	0	1	1	-	-	-
LUSFL2AD-WB-037_N20_28NOV2008_068	0	0	0	0	0	0	0	0	0	0	0	0	1	1	At3g25700	T5M7.5	chloroplast nucleoid DNA-binding protein-related
LUSFL2AD-WB-037_P07_28NOV2008_018	0	0	0	0	0	0	0	0	0	0	0	0	1	1	At4g23496	SPIRAL1-LIKE5	SP1L5 (SPIRAL1-LIKE5)
LUSFL2AD-WB-037_P23_28NOV2008_082	0	0	0	0	0	0	0	0	0	0	0	0	1	1	-	-	-
LUSFL2AD-WB-038_B23_28NOV2008_096	0	0	0	0	0	0	0	0	0	0	0	0	1	1	At4g13560	T6G15.110|T6G15_110|unfertilized embryo sac 15	UNE15 (unfertilized embryo sac 15)
LUSFL2AD-WB-038_D04_28NOV2008_014	0	0	0	0	0	0	0	0	0	0	0	0	1	1	At3g55050	-	serine/threonine protein phosphatase 2C (PP2C6)
LUSFL2AD-WB-038_F07_28NOV2008_028	0	0	0	0	0	0	0	0	0	0	0	0	1	1	At3g07490	ARF-GAP domain 11	AGD11 (ARF-GAP domain 11); calcium ion binding
LUSFL2AD-WB-038_G17_28NOV2008_073	0	0	0	0	0	0	0	0	0	0	0	0	1	1	-	-	-
LUSFL2AD-WB-038_H10_28NOV2008_041	0	0	0	0	0	0	0	0	0	0	0	0	1	1	-	-	-
LUSFL2AD-WB-038_H24_28NOV2008_090	0	0	0	0	0	0	0	0	0	0	0	0	1	1	-	-	-
LUSFL2AD-WB-038_I02_28NOV2008_007	0	0	0	0	0	0	0	0	0	0	0	0	1	1	At3g62270	-	anion exchange family protein
LUSFL2AD-WB-038_I09_28NOV2008_039	0	0	0	0	0	0	0	0	0	0	0	0	1	1	At1g07180	ALTERNATIVE NAD(P)H DEHYDROGENASE 1|ARABIDOPSIS THALIANA INTERNAL NON-PHOSPHORYLATING NAD ( P ) H DEHYDROGENASE|ATNDI1|F10K1.11|F10K1_11|NADH-DEHYDROGENASE	NDA1 (ALTERNATIVE NAD(P)H DEHYDROGENASE 1); NADH dehydrogenase
LUSFL2AD-WB-038_I19_28NOV2008_072	0	0	0	0	0	0	0	0	0	0	0	0	1	1	-	-	-
LUSFL2AD-WB-038_I21_28NOV2008_087	0	0	0	0	0	0	0	0	0	0	0	0	1	1	At5g35360	ACETYL-COA CARBOXYLASE|T26D22.8|T26D22_8	CAC2; acetyl-CoA carboxylase/ biotin carboxylase
LUSFL2AD-WB-038_M19_28NOV2008_068	0	0	0	0	0	0	0	0	0	0	0	0	1	1	At1g56090	T6H22.6|T6H22_6	tetratricopeptide repeat (TPR)-containing protein
LUSFL2AD-WB-038_O07_28NOV2008_018	0	0	0	0	0	0	0	0	0	0	0	0	1	1	At1g75500	F1B16.19	nodulin MtN21 family protein
LUSFL2AD-WB-038_O23_28NOV2008_082	0	0	0	0	0	0	0	0	0	0	0	0	1	1	At3g63010	ATGID1B|GA INSENSITIVE DWARF1B	GID1B (GA INSENSITIVE DWARF1B); hydrolase
LUSFL2AD-WB-038_P17_28NOV2008_065	0	0	0	0	0	0	0	0	0	0	0	0	1	1	-	-	-
LUSFL2AD-WB-039_C11_28NOV2008_046	0	0	0	0	0	0	0	0	0	0	0	0	1	1	At3g05950	F2O10.9|F2O10_9	germin-like protein
LUSFL2AD-WB-039_D04_28NOV2008_014	0	0	0	0	0	0	0	0	0	0	0	0	1	1	At1g18410	F15H18.10|F15H18_10	kinesin motor protein-related
LUSFL2AD-WB-039_D11_28NOV2008_046	0	0	0	0	0	0	0	0	0	0	0	0	1	1	At1g75900	T4O12.13|T4O12_13	family II extracellular lipase 3 (EXL3)
LUSFL2AD-WB-039_H04_28NOV2008_010	0	0	0	0	0	0	0	0	0	0	0	0	1	1	At5g13580	T6I14.7	ABC transporter family protein
LUSFL2AD-WB-039_J19_28NOV2008_072	0	0	0	0	0	0	0	0	0	0	0	0	1	1	At3g12610	DNA-DAMAGE REPAIR/TOLERATION 100	DRT100 (DNA-DAMAGE REPAIR/TOLERATION 100); nucleotide binding / protein binding
LUSFL2AD-WB-039_L05_28NOV2008_021	0	0	0	0	0	0	0	0	0	0	0	0	1	1	At1g65680	ARABIDOPSIS THALIANA EXPANSIN B2|ATHEXP BETA 1.4|EXPANSIN B2|EXPB2|F1E22.6	ATEXPB2 (ARABIDOPSIS THALIANA EXPANSIN B2)
LUSFL2AD-WB-039_O05_28NOV2008_017	0	0	0	0	0	0	0	0	0	0	0	0	1	1	At2g39890	ATPROT1|PROLINE TRANSPORTER 1|T28M21.5|T28M21_5	PROT1 (PROLINE TRANSPORTER 1); L-proline transmembrane transporter/ amino acid transmembrane transporter
LUSFL2AD-WB-040_I18_28NOV2008_071	0	0	0	0	0	0	0	0	0	0	0	0	1	1	-	-	-
LUSFL2AD-WB-040_K08_28NOV2008_022	0	0	0	0	0	0	0	0	0	0	0	0	1	1	At5g35380	T26D22.11|T26D22_11	protein kinase family protein
LUSFL2AD-WB-040_N15_28NOV2008_052	0	0	0	0	0	0	0	0	0	0	0	0	1	1	At1g49230	F27J15.2|F27J15_2	zinc finger (C3HC4-type RING finger) family protein
LUSFL2AD-WB-041_B04_28NOV2008_016	0	0	0	0	0	0	0	0	0	0	0	0	1	1	-	-	-
LUSFL2AD-WB-041_E15_28NOV2008_060	0	0	0	0	0	0	0	0	0	0	0	0	1	1	At1g53560	F22G10.10	hypothetical protein
LUSFL2AD-WB-041_E22_28NOV2008_091	0	0	0	0	0	0	0	0	0	0	0	0	1	1	At3g25700	T5M7.5	chloroplast nucleoid DNA-binding protein-related
LUSFL2AD-WB-041_F05_28NOV2008_027	0	0	0	0	0	0	0	0	0	0	0	0	1	1	At1g16890	F17F16.19|UBC13B|UBIQUITIN CONJUGATING ENZYME 13B|UBIQUITIN-CONJUGATING ENZYME 36	ubiquitin-conjugating enzyme
LUSFL2AD-WB-041_K20_28NOV2008_070	0	0	0	0	0	0	0	0	0	0	0	0	1	1	At4g13450	T9E8.190|T9E8_190	universal stress protein (USP) family protein
LUSFL2AD-WB-041_N06_28NOV2008_019	0	0	0	0	0	0	0	0	0	0	0	0	1	1	At1g68390	T2E12.6|T2E12_6	hypothetical protein
LUSFL2AD-WB-041_O05_28NOV2008_017	0	0	0	0	0	0	0	0	0	0	0	0	1	1	At1g53700	F22G10.21|F22G10_21|PK3AT|PROTEIN KINASE 3 ARABIDOPSIS THALIANA|WAG 1	WAG1 (WAG 1); kinase/ protein serine/threonine kinase
LUSFL2AD-WB-041_P23_28NOV2008_082	0	0	0	0	0	0	0	0	0	0	0	0	1	1	At3g14040	-	exopolygalacturonase / galacturan 1
LUSFL2AD-WB-042_F24_28NOV2008_092	0	0	0	0	0	0	0	0	0	0	0	0	1	1	At5g45110	K17O22.11|K17O22_11|NPR1-LIKE PROTEIN 3	NPR3 (NPR1-LIKE PROTEIN 3); protein binding
LUSFL2AD-WB-042_G12_28NOV2008_042	0	0	0	0	0	0	0	0	0	0	0	0	1	1	At5g48100	LAC15|LACCASE-LIKE 15|MDN11.18|MDN11_18|TRANSPARENT TESTA 10	TT10 (TRANSPARENT TESTA 10); copper ion binding / laccase
LUSFL2AD-WB-042_J04_28NOV2008_008	0	0	0	0	0	0	0	0	0	0	0	0	1	1	At5g54380	GA469.3|GA469_3|THESEUS1	THE1 (THESEUS1); kinase/ protein kinase
LUSFL2AD-WB-042_J16_28NOV2008_056	0	0	0	0	0	0	0	0	0	0	0	0	1	1	-	-	-
LUSFL2AD-WB-042_M06_28NOV2008_019	0	0	0	0	0	0	0	0	0	0	0	0	1	1	-	-	-
LUSFL2AD-WB-042_M20_28NOV2008_068	0	0	0	0	0	0	0	0	0	0	0	0	1	1	At1g25450	3-KETOACYL-COA SYNTHASE 5|CER60|ECERIFERUM 60|F2J7.9|F2J7_9	KCS5 (3-KETOACYL-COA SYNTHASE 5); fatty acid elongase
LUSFL2AD-WB-042_N07_28NOV2008_020	0	0	0	0	0	0	0	0	0	0	0	0	1	1	-	-	-
LUSFL2AD-WB-042_P12_28NOV2008_034	0	0	0	0	0	0	0	0	0	0	0	0	1	1	At1g08790	F22O13.28|F22O13_28	hypothetical protein
Contig74	0	0	7	0	541	0	0	0	2025	712	1065	2	0	4352	At4g10340	CHLOROPHYLL PROTEIN 26|CP 26|CP26|F24G24.140|F24G24_140|LIGHT HARVESTING COMPLEX OF PHOTOSYSTEM II 5	LHCB5 (LIGHT HARVESTING COMPLEX OF PHOTOSYSTEM II 5); chlorophyll binding
Contig2367	0	11	0	0	446	0	0	0	1922	510	1132	0	0	4021	At4g10340	CHLOROPHYLL PROTEIN 26|CP 26|CP26|F24G24.140|F24G24_140|LIGHT HARVESTING COMPLEX OF PHOTOSYSTEM II 5	LHCB5 (LIGHT HARVESTING COMPLEX OF PHOTOSYSTEM II 5); chlorophyll binding
Contig3820	10	41	8	0	7	3	732	427	1	7	18	21	0	1275	At1g02640	ATBXL2|BETA-XYLOSIDASE 2|T14P4.8|T14P4_8	BXL2 (BETA-XYLOSIDASE 2); hydrolase
Contig1471	1	1	3	0	0	217	0	849	0	0	0	0	0	1071	-	-	-
LUSME1AD_Contig23	0	0	0	0	1014	0	0	0	0	0	0	0	0	1014	At3g12120	DELTA-12 DESATURASE|FATTY ACID DESATURASE 2	FAD2 (FATTY ACID DESATURASE 2); delta12-fatty acid dehydrogenase/ omega-6 fatty acid desaturase
Contig2164	1	0	6	374	588	1	0	21	0	0	0	0	0	991	At5g44120	12S STORAGE PROTEIN|ATCRA1|CRU1|CRUCIFERINA|MLN1.4|MLN1_4	CRA1 (CRUCIFERINA); nutrient reservoir
Contig2256	0	0	0	647	140	0	3	197	0	0	0	0	0	987	-	-	-
Contig706	96	174	303	70	46	218	46	0	0	2	8	3	0	966	At1g77940	F28K19.15|F28K19_15	60S ribosomal protein L30 (RPL30B)
Contig4365	144	192	291	17	34	138	59	23	3	0	0	2	0	903	At3g10950	-	60S ribosomal protein L37a (RPL37aB)
Contig127	9	0	8	1	49	0	0	0	735	49	20	0	0	871	At5g54190	K18G13.7|K18G13_7	PORA; oxidoreductase/ protochlorophyllide reductase
Contig12828	43	108	314	60	38	211	29	13	0	0	0	0	0	816	At1g52300	F19K6.12|F19K6_12	60S ribosomal protein L37 (RPL37B)
Contig4199	202	111	236	22	84	0	53	38	24	17	13	0	0	800	At2g32060	F22D22.19|F22D22_19	40S ribosomal protein S12 (RPS12C)
Contig3838	65	117	332	21	16	186	35	8	0	1	0	2	0	783	At4g15000	DL3545W|FCAALL.99	60S ribosomal protein L27 (RPL27C)
Contig4695	1	1	0	460	303	0	5	6	0	0	0	0	0	776	At2g42000	T6D20.11|T6D20_11	plant EC metallothionein-like family 15 protein
Contig1609	0	73	331	29	29	238	33	18	3	0	0	0	0	754	At1g77940	F28K19.15|F28K19_15	60S ribosomal protein L30 (RPL30B)
Contig2081	2	0	0	438	220	0	0	28	0	0	0	0	0	688	At1g03890	F21M11.18|F21M11_18	cupin family protein
Contig5102	1	0	0	0	576	0	0	13	0	0	0	6	0	596	At2g43590	F18O19.30	chitinase
Contig5343	4	0	3	21	44	8	165	197	4	11	38	16	0	511	At5g55960	MYN21.7|MYN21_7	hypothetical protein
Contig256	0	172	165	22	32	49	58	12	0	0	0	0	0	510	At3g10950	-	60S ribosomal protein L37a (RPL37aB)
Contig4187	87	145	68	24	53	68	28	21	0	0	0	0	0	494	At1g67430	T1F15.11|T1F15_11	60S ribosomal protein L17 (RPL17B)
Contig589	105	174	75	11	19	49	35	22	0	0	0	0	0	490	At2g21580	F2G1.15|F2G1_15	40S ribosomal protein S25 (RPS25B)
Contig1966	0	0	0	331	133	0	9	16	0	0	0	0	0	489	At5g44120	12S STORAGE PROTEIN|ATCRA1|CRU1|CRUCIFERINA|MLN1.4|MLN1_4	CRA1 (CRUCIFERINA); nutrient reservoir
Contig4440	29	78	227	42	25	58	20	8	0	0	0	0	0	487	At4g33865	-	40S ribosomal protein S29 (RPS29C)
LUSME1AD_Contig355	0	0	0	0	472	0	0	0	0	0	0	0	0	472	At1g27950	F13K9.6|F13K9_6|GLYCOSYLPHOSPHATIDYLINOSITOL-ANCHORED LIPID PROTEIN TRANSFER 1	LTPG1 (GLYCOSYLPHOSPHATIDYLINOSITOL-ANCHORED LIPID PROTEIN TRANSFER 1)
Contig265	106	148	95	6	19	26	29	26	2	1	1	1	0	460	At2g27710	F15K20.19|F15K20_19	60S acidic ribosomal protein P2 (RPP2B)
Contig2056	0	0	0	449	7	0	0	4	0	0	0	0	0	460	At2g38870	T7F6.4|T7F6_4	protease inhibitor
Contig1354	5	33	244	46	1	84	33	9	0	0	0	3	0	458	At1g31812	ACBP|ACYL-COA-BINDING PROTEIN|F5M6.27|F5M6_27|acyl-CoA-binding protein 6	ACBP6 (acyl-CoA-binding protein 6); acyl-CoA binding / phosphatidylcholine binding
Contig4713	0	0	0	254	201	0	2	1	0	0	0	0	0	458	-	-	-
Contig4079	60	122	135	21	0	59	16	14	0	0	0	1	0	428	At5g59850	MMN10.16	40S ribosomal protein S15A (RPS15aF)
Contig311	6	18	1	1	0	337	47	16	0	0	0	0	0	426	-	-	-
Contig3646	93	128	123	8	9	6	7	4	11	12	11	9	0	421	At2g21170	F26H11.7|F26H11_7|TRIOSEPHOSPHATE ISOMERASE	TIM (TRIOSEPHOSPHATE ISOMERASE); catalytic/ triose-phosphate isomerase
Contig1651	1	6	0	1	2	265	1	138	0	0	0	0	0	414	-	-	-
Contig3852	32	83	170	45	14	64	0	0	0	0	0	0	0	408	At3g04400	T27C4.4|T27C4_4|embryo defective 2171	emb2171 (embryo defective 2171); structural constituent of ribosome
Contig2184	0	0	0	388	1	0	2	1	0	0	0	0	0	392	-	-	-
Contig1750	7	13	46	1	36	10	2	0	0	227	46	1	0	389	At3g54210	-	ribosomal protein L17 family protein
Contig5071	1	7	0	0	0	0	224	148	5	0	0	3	0	388	-	-	-
Contig4792	0	1	0	92	291	0	1	2	0	0	0	0	0	387	At1g04560	T1G11.19|T1G11_19	AWPM-19-like membrane family protein
Contig2227	0	0	0	70	315	0	1	1	0	0	0	0	0	387	At1g25025	F5A9.9	hypothetical protein
Contig13245	12	22	111	29	23	88	78	16	0	0	0	4	0	383	At1g15270	F9L1.21|F9L1_21	hypothetical protein
Contig1793	0	0	0	0	5	0	0	0	32	306	33	2	0	378	At1g42970	F13A11.3|F13A11_3|GLYCERALDEHYDE-3-PHOSPHATE DEHYDROGENASE B SUBUNIT	GAPB (GLYCERALDEHYDE-3-PHOSPHATE DEHYDROGENASE B SUBUNIT); glyceraldehyde-3-phosphate dehydrogenase (NADP+)/ glyceraldehyde-3-phosphate dehydrogenase
Contig6073	71	143	69	7	17	31	15	22	0	0	0	1	0	376	At4g16720	DL4385C|FCAALL.416	60S ribosomal protein L15 (RPL15A)
Contig4893	0	0	2	198	145	0	1	28	0	0	0	0	0	374	-	-	-
Contig2663	134	178	0	27	0	0	0	24	0	0	5	0	0	368	-	-	-
Contig1993	0	0	0	307	54	0	6	0	0	0	0	0	0	367	At1g03890	F21M11.18|F21M11_18	cupin family protein
Contig2102	0	0	0	269	59	1	3	30	0	0	0	0	0	362	-	-	-
Contig4212	56	88	64	25	24	61	29	0	0	0	1	0	0	348	At5g02960	F9G14.270|F9G14_270	40S ribosomal protein S23 (RPS23B)
Contig1552	1	6	0	0	1	170	6	161	0	0	0	0	0	345	-	-	-
Contig4564	6	4	23	18	6	47	11	0	155	23	50	0	0	343	At5g65220	MQN23.16|MQN23_16	ribosomal protein L29 family protein
Contig394	105	155	38	5	4	10	14	8	0	0	0	1	0	340	At3g11510	-	40S ribosomal protein S14 (RPS14B)
Contig1321	55	98	63	14	11	67	19	9	0	0	0	3	0	339	At3g04840	T9J14.21|T9J14_21	40S ribosomal protein S3A (RPS3aA)
Contig5096	0	0	0	0	0	0	0	339	0	0	0	0	0	339	-	-	-
Contig3927	13	38	187	35	14	5	2	1	0	18	0	16	0	329	At1g79040	PSII-R|YUP8H12R.34|YUP8H12R_34|photosystem II subunit R	PSBR (photosystem II subunit R)
Contig815	51	97	140	8	10	11	5	5	0	0	0	1	0	328	At5g59970	MMN10.3	histone H4
Contig402	20	64	105	10	1	98	14	4	0	0	0	1	0	317	At4g14320	FCAALL.124	60S ribosomal protein L36a/L44 (RPL36aB)
Contig13040	0	9	0	95	196	0	9	7	0	0	0	0	0	316	At3g22640	-	PAP85; nutrient reservoir
Contig9709	0	0	2	42	257	1	2	2	0	0	8	0	0	314	At3g12120	DELTA-12 DESATURASE|FATTY ACID DESATURASE 2	FAD2 (FATTY ACID DESATURASE 2); delta12-fatty acid dehydrogenase/ omega-6 fatty acid desaturase
Contig787	54	119	36	22	16	30	16	12	0	0	1	2	0	308	At5g20290	F5O24.180|F5O24_180	40S ribosomal protein S8 (RPS8A)
Contig2574	29	29	9	1	73	4	1	7	39	54	60	0	0	306	At2g37270	F3G5.6|F3G5_6|RIBOSOMAL PROTEIN 5B	ATRPS5B (RIBOSOMAL PROTEIN 5B); structural constituent of ribosome
Contig497	101	103	30	9	9	17	13	16	0	0	1	4	0	303	At5g58420	MQJ2.1|MQJ2_1	40S ribosomal protein S4 (RPS4D)
Contig3177	0	1	0	33	252	0	0	17	0	0	0	0	0	303	At5g44120	12S STORAGE PROTEIN|ATCRA1|CRU1|CRUCIFERINA|MLN1.4|MLN1_4	CRA1 (CRUCIFERINA); nutrient reservoir
Contig340	50	104	69	15	12	27	20	4	0	0	0	0	0	301	At5g56710	MIK19.16|MIK19_16	60S ribosomal protein L31 (RPL31C)
Contig393	91	61	59	9	16	33	17	10	0	0	0	3	0	299	At3g04920	T9J14.13|T9J14_13	40S ribosomal protein S24 (RPS24A)
Contig1270	0	0	0	0	0	298	0	1	0	0	0	0	0	299	At4g29035	-	hypothetical protein
Contig2661	63	94	58	8	22	22	17	8	0	2	0	2	0	296	At1g41880	F5A13.4|F5A13_4	60S ribosomal protein L35a (RPL35aB)
Contig1426	69	101	40	26	9	22	11	15	0	0	1	1	0	295	At1g48830	F11I4.1|F11I4_1	40S ribosomal protein S7 (RPS7A)
Contig4133	14	21	257	0	1	0	0	1	0	0	0	1	0	295	At1g51400	F5D21.10|F5D21_10	photosystem II 5 kD protein
Contig4992	1	1	0	189	97	0	3	4	0	0	0	0	0	295	At5g44120	12S STORAGE PROTEIN|ATCRA1|CRU1|CRUCIFERINA|MLN1.4|MLN1_4	CRA1 (CRUCIFERINA); nutrient reservoir
Contig8574	64	94	61	3	1	40	18	8	0	0	0	0	0	289	At3g52590	EARLY-RESPONSIVE TO DEHYDRATION 16|EMB2167|EMBRYO DEFECTIVE 2167|ERD16|F3C22.8|HAP4|HAPLESS 4|UBIQUITIN EXTENSION PROTEIN 1	UBQ1 (UBIQUITIN EXTENSION PROTEIN 1); protein binding / structural constituent of ribosome
Contig14061	0	7	62	98	58	16	1	41	0	0	0	0	0	283	At4g25140	F24A6.9|OLE1|OLEOSIN 1	OLEO1 (OLEOSIN 1)
Contig4973	1	1	1	11	264	0	0	4	0	0	0	0	0	282	At2g29500	F16P2.12|F16P2_12	17.6 kDa class I small heat shock protein (HSP17.6B-CI)
Contig2443	0	0	3	0	11	1	0	0	8	159	94	0	0	276	At2g29630	T27A16.27|T27A16_27|ThiaminC	THIC (ThiaminC); ADP-ribose pyrophosphohydrolase/ catalytic/ iron-sulfur cluster binding
Contig2615	75	93	37	4	17	9	14	20	1	5	0	0	0	275	At1g14320	F14L17.9|F14L17_9|SUPPRESSOR OF ACAULIS 52	SAC52 (SUPPRESSOR OF ACAULIS 52); structural constituent of ribosome
Contig3873	0	101	153	0	10	8	0	0	0	2	0	0	0	274	-	-	-
Contig10742	95	90	32	8	1	18	12	12	0	0	0	0	0	268	At1g67430	T1F15.11|T1F15_11	60S ribosomal protein L17 (RPL17B)
Contig1136	58	36	55	42	25	19	17	10	2	0	0	3	0	267	At5g60390	MUF9.8	elongation factor 1-alpha / EF-1-alpha
Contig634	55	105	31	12	10	17	29	5	0	0	0	3	0	267	At2g21580	F2G1.15|F2G1_15	40S ribosomal protein S25 (RPS25B)
Contig1436	68	74	72	11	23	14	2	3	0	0	0	0	0	267	At5g59970	MMN10.3	histone H4
Contig812	47	77	47	9	18	54	5	6	0	1	1	1	0	266	At2g34480	F13P17.34	60S ribosomal protein L18A (RPL18aB)
Contig680	14	22	73	12	15	102	20	6	0	0	0	0	0	264	At2g23090	F21P24.15	hypothetical protein
Contig736	68	83	39	16	22	11	11	11	0	0	0	2	0	263	At5g02960	F9G14.270|F9G14_270	40S ribosomal protein S23 (RPS23B)
Contig3137	0	0	0	4	250	2	0	5	0	0	0	0	0	261	At5g40420	OLE2|OLEOSIN 2	OLEO2 (OLEOSIN 2)
Contig2541	64	90	49	9	17	7	12	8	0	0	0	2	0	258	At2g27710	F15K20.19|F15K20_19	60S acidic ribosomal protein P2 (RPP2B)
Contig346	6	10	2	0	0	209	9	22	0	0	0	0	0	258	-	-	-
Contig400	115	54	28	5	13	9	12	19	0	0	0	2	0	257	At2g27530	F10A12.22|PIGGYBACK1	PGY1 (PIGGYBACK1); RNA binding / structural constituent of ribosome
Contig3071	66	70	39	0	0	55	16	10	0	0	0	0	0	256	At2g09990	F7B19.13|F7B19_13	40S ribosomal protein S16 (RPS16A)
Contig602	58	92	15	6	16	14	15	31	1	0	0	6	0	254	At1g13950	ATELF5A-1|EIF-5A|EIF5A|EUKARYOTIC ELONGATION FACTOR 5A|EUKARYOTIC ELONGATION FACTOR 5A-1|F16A14.17	ELF5A-1 (EUKARYOTIC ELONGATION FACTOR 5A-1); translation initiation factor
Contig5596	72	76	30	5	12	26	13	14	0	0	0	1	0	249	At4g09800	F17A8.150|S18 RIBOSOMAL PROTEIN	RPS18C (S18 RIBOSOMAL PROTEIN); RNA binding / nucleic acid binding / structural constituent of ribosome
Contig4014	43	80	52	6	5	44	12	7	0	0	0	0	0	249	At1g26880	T2P11.7|T2P11_7	60S ribosomal protein L34 (RPL34A)
Contig1768	0	0	0	0	5	3	0	0	10	173	57	0	0	248	At2g29630	T27A16.27|T27A16_27|ThiaminC	THIC (ThiaminC); ADP-ribose pyrophosphohydrolase/ catalytic/ iron-sulfur cluster binding
Contig2868	54	70	24	23	18	17	20	17	0	0	0	3	0	246	At5g19510	T20D1.30|T20D1_30	elongation factor 1B alpha-subunit 2 (eEF1Balpha2)
Contig720	44	80	71	0	10	22	10	6	0	0	0	0	0	243	At3g52590	EARLY-RESPONSIVE TO DEHYDRATION 16|EMB2167|EMBRYO DEFECTIVE 2167|ERD16|F3C22.8|HAP4|HAPLESS 4|UBIQUITIN EXTENSION PROTEIN 1	UBQ1 (UBIQUITIN EXTENSION PROTEIN 1); protein binding / structural constituent of ribosome
Contig1503	2	3	171	28	1	34	1	3	0	0	0	0	0	243	At4g10265	-	wound-responsive protein
Contig2437	1	0	0	0	1	0	0	0	1	2	203	31	0	239	At5g59310	LIPID TRANSFER PROTEIN 4|MNC17.4|MNC17_4	LTP4 (LIPID TRANSFER PROTEIN 4); lipid binding
Contig1363	55	44	41	20	10	36	23	10	0	0	0	0	0	239	At5g20290	F5O24.180|F5O24_180	40S ribosomal protein S8 (RPS8A)
Contig4111	27	44	91	0	0	38	23	14	1	0	0	0	0	238	At3g48140	-	senescence-associated protein
Contig4339	34	52	127	16	0	4	0	0	0	1	0	3	0	237	At1g52230	F9I5.11|F9I5_11|PHOTOSYSTEM I REACTION CENTER SUBUNIT VI-2|PHOTOSYSTEM I SUBUNIT H-2|PHOTOSYSTEM I SUBUNIT H2|PSAH-2|PSI-H	PSAH2 (PHOTOSYSTEM I SUBUNIT H2)
Contig3644	4	6	0	0	0	204	20	3	0	0	0	0	0	237	-	-	-
Contig4032	16	26	40	19	6	55	39	31	0	0	0	4	0	236	At3g62290	ADP-ribosylation factor A1E	ATARFA1E (ADP-ribosylation factor A1E); GTP binding / phospholipase activator/ protein binding
Contig149	0	0	0	0	0	0	0	0	234	2	0	0	0	236	At5g59310	LIPID TRANSFER PROTEIN 4|MNC17.4|MNC17_4	LTP4 (LIPID TRANSFER PROTEIN 4); lipid binding
Contig251	79	70	51	0	0	0	0	1	8	0	0	24	0	233	At3g27690	LHCB2|LHCB2.4|LIGHT-HARVESTING CHLOROPHYLL B-BINDING 2	LHCB2.3; chlorophyll binding
Contig10624	14	15	93	12	5	83	9	1	0	0	0	0	0	232	At3g16080	-	60S ribosomal protein L37 (RPL37C)
Contig492	22	48	67	5	7	57	21	0	0	0	0	2	0	229	At1g74270	F1O17.6|F1O17_6	60S ribosomal protein L35a (RPL35aC)
LUSME1NG_Contig1669	0	0	0	0	229	0	0	0	0	0	0	0	0	229	At1g49320	F13F21.25|F13F21_25	BURP domain-containing protein
Contig4377	34	38	63	10	7	49	21	6	0	0	0	0	0	228	At4g31985	-	60S ribosomal protein L39 (RPL39C)
Contig9742	1	2	0	3	13	3	0	7	60	8	124	4	0	225	At1g66200	F15E12.14|F15E12_14|GLUTAMINE SYNTHETASE	ATGSR2; copper ion binding / glutamate-ammonia ligase
Contig255	75	67	22	3	8	12	16	1	0	11	8	2	0	225	At1g70600	F24J13.17|F24J13_17	structural constituent of ribosome
Contig328	37	86	38	7	7	30	15	5	0	0	0	0	0	225	At3g53740	-	60S ribosomal protein L36 (RPL36B)
Contig2636	70	88	24	10	14	6	8	4	0	0	0	0	0	224	At3g11510	-	40S ribosomal protein S14 (RPS14B)
Contig710	54	77	32	11	8	16	10	12	1	0	0	2	0	223	At1g33140	PIGGYBACK2|T9L6.5	PGY2 (PIGGYBACK2); structural constituent of ribosome
Contig5178	52	75	35	10	8	14	12	15	0	1	0	1	0	223	At1g48830	F11I4.1|F11I4_1	40S ribosomal protein S7 (RPS7A)
Contig9978	83	25	47	14	9	24	5	8	0	1	1	4	0	221	At1g61580	ARABIDOPSIS RIBOSOMAL PROTEIN 2|ARP2|R-PROTEIN L3 B|RIBOSOMAL PROTEIN L3|T25B24.7|T25B24_7	RPL3B (R-PROTEIN L3 B); structural constituent of ribosome
Contig1621	24	34	38	5	24	78	11	6	0	0	0	1	0	221	At3g58680	ATMBF1B|MULTIPROTEIN BRIDGING FACTOR 1B	MBF1B (MULTIPROTEIN BRIDGING FACTOR 1B); DNA binding / transcription coactivator
Contig2334	6	11	13	0	18	1	0	0	45	90	37	0	0	221	At3g54210	-	ribosomal protein L17 family protein
Contig14031	44	69	21	10	13	41	11	8	0	0	4	0	0	221	At2g34480	F13P17.34	60S ribosomal protein L18A (RPL18aB)
Contig5094	1	1	0	11	199	0	0	8	1	0	0	0	0	221	At5g44120	12S STORAGE PROTEIN|ATCRA1|CRU1|CRUCIFERINA|MLN1.4|MLN1_4	CRA1 (CRUCIFERINA); nutrient reservoir
Contig2218	0	0	1	125	90	1	2	1	0	0	0	0	0	220	At4g26740	ARABIDOPSIS THALIANA SEED GENE 1|F10M23.80|F10M23_80	ATS1 (ARABIDOPSIS THALIANA SEED GENE 1); calcium ion binding
Contig6074	28	64	82	4	3	29	3	5	0	0	0	1	0	219	At5g59970	MMN10.3	histone H4
Contig4411	15	30	41	7	31	72	14	7	0	0	1	0	0	218	At3g58680	ATMBF1B|MULTIPROTEIN BRIDGING FACTOR 1B	MBF1B (MULTIPROTEIN BRIDGING FACTOR 1B); DNA binding / transcription coactivator
Contig2109	0	0	0	44	171	1	0	2	0	0	0	0	0	218	At3g12960	MGH6.8	hypothetical protein
Contig1535	47	61	53	7	6	32	5	5	0	0	0	1	0	217	At2g34480	F13P17.34	60S ribosomal protein L18A (RPL18aB)
Contig1668	29	77	44	0	12	29	19	7	0	0	0	0	0	217	At5g56710	MIK19.16|MIK19_16	60S ribosomal protein L31 (RPL31C)
Contig1954	22	28	50	23	41	13	26	9	0	1	1	2	0	216	At5g64350	ATFKBP12|FK506-BINDING PROTEIN|IMMUNOPHILIN|MSJ1.19|MSJ1_19	FKBP12 (FK506-BINDING PROTEIN); FK506 binding / peptidyl-prolyl cis-trans isomerase
Contig838	45	65	31	4	14	34	8	11	1	1	0	2	0	216	At3g49470	NASCENT POLYPEPTIDE-ASSOCIATED COMPLEX SUBUNIT ALPHA-LIKE PROTEIN 2	NACA2 (NASCENT POLYPEPTIDE-ASSOCIATED COMPLEX SUBUNIT ALPHA-LIKE PROTEIN 2)
Contig581	67	89	12	9	18	0	1	15	3	0	0	2	0	216	At2g09990	F7B19.13|F7B19_13	40S ribosomal protein S16 (RPS16A)
Contig801	25	45	39	14	13	47	23	7	0	0	0	1	0	214	At5g64140	MHJ24.12|MHJ24_12|RIBOSOMAL PROTEIN S28	RPS28 (RIBOSOMAL PROTEIN S28); structural constituent of ribosome
Contig1995	1	0	4	62	131	4	1	7	0	1	0	0	0	211	At2g29980	ENDOPLASMIC RETICULUM 18:2 DESATURASE|F23F1.10|F23F1_10|FATTY ACID DESATURASE 3|OMEGA-3 FATTY ACID DESATURASE	FAD3 (FATTY ACID DESATURASE 3); omega-3 fatty acid desaturase
Contig12836	0	4	73	4	1	0	126	2	0	0	0	0	0	210	At1g75270	DEHYDROASCORBATE REDUCTASE 2|F22H5.1|F22H5_1	DHAR2 (DEHYDROASCORBATE REDUCTASE 2); glutathione binding / glutathione dehydrogenase (ascorbate)
Contig4098	0	0	145	28	0	14	23	0	0	0	0	0	0	210	At1g31812	ACBP|ACYL-COA-BINDING PROTEIN|F5M6.27|F5M6_27|acyl-CoA-binding protein 6	ACBP6 (acyl-CoA-binding protein 6); acyl-CoA binding / phosphatidylcholine binding
Contig2869	137	56	11	0	0	0	5	0	0	0	0	0	0	209	At3g08770	LIPID TRANSFER PROTEIN 6	LTP6; lipid binding
LUSTE1NG_Contig676	0	0	208	0	0	0	0	0	0	0	0	0	0	208	-	-	-
Contig430	77	68	13	5	6	13	7	15	1	1	0	1	0	207	At5g58420	MQJ2.1|MQJ2_1	40S ribosomal protein S4 (RPS4D)
Contig795	78	75	18	1	10	1	18	5	0	0	0	0	0	206	At2g47110	F14M4.6	UBQ6; protein binding
LUSME1NG_Contig775	0	0	0	0	206	0	0	0	0	0	0	0	0	206	At2g38870	T7F6.4|T7F6_4	protease inhibitor
Contig3225	60	54	46	1	7	4	20	8	0	1	0	1	0	202	At1g01100	T25K16.9|T25K16_9	60S acidic ribosomal protein P1 (RPP1A)
Contig1805	3	5	4	0	10	0	0	0	136	30	14	0	0	202	At5g54190	K18G13.7|K18G13_7	PORA; oxidoreductase/ protochlorophyllide reductase
Contig1559	10	15	67	13	7	66	12	9	0	0	0	2	0	201	At2g37120	T2N18.12|T2N18_12	DNA-binding S1FA family protein
Contig13362	1	0	0	0	191	0	6	2	0	0	0	0	0	200	-	-	-
Contig778	53	69	41	2	14	7	8	5	0	0	0	0	0	199	At4g09800	F17A8.150|S18 RIBOSOMAL PROTEIN	RPS18C (S18 RIBOSOMAL PROTEIN); RNA binding / nucleic acid binding / structural constituent of ribosome
Contig5352	7	1	1	0	0	0	133	56	0	0	0	0	0	198	-	-	-
Contig5052	67	60	28	2	4	9	15	11	0	0	0	1	0	197	At5g56670	MIK19.12	40S ribosomal protein S30 (RPS30C)
LUSLE1AD_Contig311	0	0	0	0	0	0	0	0	0	196	0	0	0	196	At1g44575	CP22|NONPHOTOCHEMICAL QUENCHING|PHOTOSYSTEM II SUBUNIT S|PSBS|PSII-S|T18F15.3|T18F15_3	NPQ4 (NONPHOTOCHEMICAL QUENCHING); chlorophyll binding / xanthophyll binding
Contig2134	0	0	3	157	34	0	2	0	0	0	0	0	0	196	At5g44120	12S STORAGE PROTEIN|ATCRA1|CRU1|CRUCIFERINA|MLN1.4|MLN1_4	CRA1 (CRUCIFERINA); nutrient reservoir
Contig3845	9	13	100	0	5	36	20	6	0	1	2	3	0	195	-	-	-
Contig2850	12	35	36	41	5	4	38	22	0	1	0	0	0	194	At2g07707	T18C6.15|T18C6_15	hydrogen ion transmembrane transporter/ hydrolase
Contig2005	0	1	0	190	0	0	1	1	0	0	0	0	0	193	At1g49320	F13F21.25|F13F21_25	BURP domain-containing protein
Contig4374	64	64	35	2	4	3	4	16	0	0	0	0	0	192	At5g02560	T22P11.150|T22P11_150	HTA12; DNA binding
Contig9979	56	64	8	2	24	1	7	18	1	0	1	8	0	190	At2g47110	F14M4.6	UBQ6; protein binding
Contig6503	7	18	55	13	30	44	19	2	0	0	0	2	0	190	At3g10860	-	ubiquinol-cytochrome C reductase complex ubiquinone-binding protein
Contig3866	22	45	66	22	7	24	2	1	0	0	0	1	0	190	At3g52590	EARLY-RESPONSIVE TO DEHYDRATION 16|EMB2167|EMBRYO DEFECTIVE 2167|ERD16|F3C22.8|HAP4|HAPLESS 4|UBIQUITIN EXTENSION PROTEIN 1	UBQ1 (UBIQUITIN EXTENSION PROTEIN 1); protein binding / structural constituent of ribosome
Contig686	19	35	40	30	24	5	5	16	0	2	0	12	0	188	At3g16640	TRANSLATIONALLY CONTROLLED TUMOR PROTEIN	TCTP (TRANSLATIONALLY CONTROLLED TUMOR PROTEIN)
Contig5493	54	71	42	0	0	0	0	20	0	0	0	1	0	188	At5g02960	F9G14.270|F9G14_270	40S ribosomal protein S23 (RPS23B)
Contig12887	13	25	49	20	14	50	13	4	0	0	0	0	0	188	At4g33865	-	40S ribosomal protein S29 (RPS29C)
Contig6577	42	70	30	3	12	12	14	2	0	0	0	2	0	187	At4g15000	DL3545W|FCAALL.99	60S ribosomal protein L27 (RPL27C)
Contig12256	0	74	9	12	35	17	15	12	0	0	12	0	0	186	At5g45775	-	60S ribosomal protein L11 (RPL11D)
Contig10090	41	52	33	8	13	18	7	10	0	0	0	2	0	184	At5g39850	MYH19.10|MYH19_10	40S ribosomal protein S9 (RPS9C)
Contig4814	17	63	30	4	11	16	39	4	0	0	0	0	0	184	At2g20450	T13C7.4|T13C7_4	60S ribosomal protein L14 (RPL14A)
Contig390	60	66	14	7	9	4	15	8	0	0	0	0	0	183	At2g27710	F15K20.19|F15K20_19	60S acidic ribosomal protein P2 (RPP2B)
LUSEN1NG_Contig1087	0	0	0	0	0	183	0	0	0	0	0	0	0	183	At5g04290	KOW DOMAIN-CONTAINING TRANSCRIPTION FACTOR 1|T19N18.20|T19N18_20	KTF1 (KOW DOMAIN-CONTAINING TRANSCRIPTION FACTOR 1); nucleotide binding
Contig3930	47	22	41	8	7	21	20	8	1	1	0	6	0	182	At5g60390	MUF9.8	elongation factor 1-alpha / EF-1-alpha
Contig1707	13	16	42	12	24	56	9	8	0	0	0	2	0	182	At5g42850	MBD2.4|MBD2_4	hypothetical protein
Contig5300	0	81	52	5	8	6	22	7	0	0	0	1	0	182	At3g53740	-	60S ribosomal protein L36 (RPL36B)
Contig1400	46	61	31	1	9	12	8	12	0	0	0	1	0	181	At5g23740	MRO11.22|MRO11_22|RIBOSOMAL PROTEIN S11|RIBOSOMAL PROTEIN S11-BETA	RPS11-BETA (RIBOSOMAL PROTEIN S11-BETA); structural constituent of ribosome
Contig2194	13	16	35	24	51	6	0	36	0	0	0	0	0	181	At4g25140	F24A6.9|OLE1|OLEOSIN 1	OLEO1 (OLEOSIN 1)
Contig341	42	74	27	2	10	11	9	6	0	0	0	0	0	181	At3g16080	-	60S ribosomal protein L37 (RPL37C)
Contig11480	27	68	54	3	5	13	9	1	0	0	0	0	0	180	At5g62300	-	40S ribosomal protein S20 (RPS20C)
Contig507	0	109	12	9	11	17	12	8	0	0	0	1	0	179	At5g02960	F9G14.270|F9G14_270	40S ribosomal protein S23 (RPS23B)
Contig3658	50	41	19	6	16	12	15	15	0	2	1	1	0	178	At1g72370	AP40|RP40|RPSAA|T10D10.16|T10D10_16	P40; structural constituent of ribosome
Contig9170	51	81	0	13	0	27	1	0	0	1	0	3	0	177	At3g04400	T27C4.4|T27C4_4|embryo defective 2171	emb2171 (embryo defective 2171); structural constituent of ribosome
Contig3683	22	36	42	7	7	36	21	4	1	0	0	1	0	177	At2g34480	F13P17.34	60S ribosomal protein L18A (RPL18aB)
LUSHE1NG_Contig1131	0	177	0	0	0	0	0	0	0	0	0	0	0	177	At2g32060	F22D22.19|F22D22_19	40S ribosomal protein S12 (RPS12C)
Contig535	17	41	26	13	9	47	8	14	0	0	0	1	0	176	At1g18540	F25I16.12|F25I16_12	60S ribosomal protein L6 (RPL6A)
Contig3522	45	45	33	8	7	18	13	6	0	0	0	1	0	176	At3g02080	F1C9.13|F1C9_13	40S ribosomal protein S19 (RPS19A)
Contig3050	33	30	40	2	5	27	22	15	0	0	0	1	0	175	At3g52300	ATP SYNTHASE D CHAIN|MITOCHONDRIAL	ATPQ (ATP SYNTHASE D CHAIN
Contig2010	0	0	0	125	45	0	0	5	0	0	0	0	0	175	At5g44120	12S STORAGE PROTEIN|ATCRA1|CRU1|CRUCIFERINA|MLN1.4|MLN1_4	CRA1 (CRUCIFERINA); nutrient reservoir
Contig323	23	53	27	16	7	32	4	7	2	0	2	1	0	174	At3g49010	40S RIBOSOMAL PROTEIN|ARABIDOPSIS THALIANA BREAST BASIC CONSERVED 1|BBC1|BREAST BASIC CONSERVED 1|RSU2	ATBBC1 (ARABIDOPSIS THALIANA BREAST BASIC CONSERVED 1); structural constituent of ribosome
Contig3112	70	58	15	1	7	3	10	4	1	0	5	0	0	174	At1g72370	AP40|RP40|RPSAA|T10D10.16|T10D10_16	P40; structural constituent of ribosome
Contig3859	31	71	51	5	0	6	1	0	0	1	4	3	0	173	At1g60950	ATFD2|FED A|FERREDOXIN 2|FERRODOXIN A	FED A; 2 iron
Contig388	53	45	37	1	6	13	12	5	0	0	1	0	0	173	At4g09320	T30A10.80|T30A10_80	NDPK1; ATP binding / nucleoside diphosphate kinase
Contig4881	0	1	0	0	171	0	0	1	0	0	0	0	0	173	At5g06760	MPH15.12|MPH15_12	late embryogenesis abundant group 1 domain-containing protein / LEA group 1 domain-containing protein
LUSCE1NG_Contig1277	0	0	0	173	0	0	0	0	0	0	0	0	0	173	-	-	-
Contig6141	31	50	44	6	5	28	5	0	1	0	0	2	0	172	At1g26880	T2P11.7|T2P11_7	60S ribosomal protein L34 (RPL34A)
LUSEN1NG_Contig599	0	0	0	0	0	172	0	0	0	0	0	0	0	172	At3g16970	-	self-incompatibility protein-related
Contig2287	0	0	8	47	106	7	0	3	0	0	0	0	0	171	At2g29980	ENDOPLASMIC RETICULUM 18:2 DESATURASE|F23F1.10|F23F1_10|FATTY ACID DESATURASE 3|OMEGA-3 FATTY ACID DESATURASE	FAD3 (FATTY ACID DESATURASE 3); omega-3 fatty acid desaturase
[truncated: 28,643 more rows]
