# Supplementary material for: Gene expression analysis of flax seed development
Source: BMC Plant Biol. 2011 Apr 29;11:74. doi: 10.1186/1471-2229-11-74 (PMC3107784; doi:10.1186/1471-2229-11-74)
Supplement: Additional File 2 — Number of ESTs associated with the transcription factors distributed across 13 libraries. [file 1471-2229-11-74-S2.XLS]

## Sheet: Sheet1
Additional File 2: ESTs associated with the transcription factors described in this study. The unigenes were selected based on Arabidopsis gene annotations.
Transcription factor		Tissue Library (# ESTs)														Arabidopsis gene ID	Annotation
	Flax Unigene ID	GE	HE	TE	CE	ME	EN	GC	TC	ES	LE	ST	PS	FL	Total ESTs
Important Embryonic Regulators
LEC1-like	Contig5223	14	8	1	0	0	4	0	13	0	0	0	0	0	40	At5g47670	NUCLEAR FACTOR Y|SUBUNIT B6; LEC1-like transcription factor
	Contig638	4	2	0	0	0	0	0	3	0	0	0	0	0	9	At5g47670	NUCLEAR FACTOR Y|SUBUNIT B6; LEC1-like transcription factor
	Contig3162	0	0	0	0	2	2	0	4	0	0	0	0	0	8	At5g47670	NUCLEAR FACTOR Y|SUBUNIT B6; LEC1-like transcription factor
	Contig4622	0	1	3	0	0	0	0	1	0	0	0	0	0	5	At5g47670	NUCLEAR FACTOR Y|SUBUNIT B6; LEC1-like transcription factor
	Contig8593	0	0	0	0	0	1	0	1	0	0	0	0	0	2	At5g47670	NUCLEAR FACTOR Y|SUBUNIT B6; LEC1-like transcription factor
LEC2	03-LUSEN1NG-RP-157_G04_27MAR2007_020	0	0	0	0	0	1	0	0	0	0	0	0	0	1	At1g28300	LEC2 (LEAFY COTYLEDON 2); DNA binding / transcription factor
FUS3	Contig10198	2	0	1	0	0	1	0	0	0	0	0	0	0	4	At3g26790	FUS3 (FUSCA 3); DNA binding / transcription activator/ transcription factor
	Contig11889	0	1	2	1	0	0	0	0	0	0	0	0	0	4	At3g26790	FUS3 (FUSCA 3); DNA binding / transcription activator/ transcription factor
	LUSGE1NG-RP-322_C05_13DEC2007_043	1	0	0	0	0	0	0	0	0	0	0	0	0	1	At3g26790	FUS3 (FUSCA 3); DNA binding / transcription activator/ transcription factor
AGL15	Contig12189	1	2	1	0	0	0	0	1	0	0	0	0	0	5	At5g13790	AGAMOUS-LIKE 15|MADS-BOX PROTEIN AGL15
	Contig2564	2	0	1	0	0	0	0	0	0	0	0	0	0	3	At5g13790	AGAMOUS-LIKE 15|MADS-BOX PROTEIN AGL15
	LUSGE1NG-RP-198_H12_04APR2007_082	1	0	0	0	0	0	0	0	0	0	0	0	0	1	At5g13790	AGAMOUS-LIKE 15|MADS-BOX PROTEIN AGL15
ABI3	Contig4224	0	0	5	0	0	0	0	0	0	0	0	0	0	5	At3g24650	ABA INSENSITIVE 3|SIS10|SUGAR INSENSITIVE 10
	Contig13128	0	0	0	0	4	0	0	0	0	0	0	0	0	4	At3g24650	ABA INSENSITIVE 3|SIS10|SUGAR INSENSITIVE 10
	LUSTE1NG_Contig556	0	0	3	0	0	0	0	0	0	0	0	0	0	3	At3g24650	ABA INSENSITIVE 3|SIS10|SUGAR INSENSITIVE 10
Adaxial polarity
AS1	Contig4603	0	0	4	0	0	0	0	0	0	0	1	0	0	5	At2g37630	ARABIDOPSIS PHANTASTICA-LIKE 1|ASYMMETRIC LEAVES 1|ATMYB91|ATPHAN|F13M22.13|F13M22_13|MYB DOMAIN PROTEIN 91|MYB91
PHB	Contig5695	1	1	3	1	1	0	0	0	0	1	3	2	0	13	At2g34710	ARABIDOPSIS THALIANA HOMEOBOX PROTEIN 14|ATHB-14|ATHB14|PHABULOSA|PHABULOSA 1D|PHB-1D|T29F13.8|T29F13_8
PHB	LUSTE1AD-RP-258_F02_9MAY2008_011	0	0	1	0	0	0	0	0	0	0	0	0	0	1	At2g34710	ARABIDOPSIS THALIANA HOMEOBOX PROTEIN 14|ATHB-14|ATHB14|PHABULOSA|PHABULOSA 1D|PHB-1D|T29F13.8|T29F13_8
REV	Contig8020	0	0	1	0	0	0	0	0	0	0	0	1	0	2	At5g60690	HOMEODOMAIN-LEUCINE ZIPPER PROTEIN|HOMEODOMAIN-LEUCINE ZIPPER PROTEIN IFL1|IFL|IFL1|INTERFASCICULAR FIBERLESS|INTERFASCICULAR FIBERLESS 1|MUP24.16|MUP24_16|REVOLUTA
CAN	Contig12923	2	1	1	0	0	0	0	0	0	0	1	0	0	5	At1g52150	ATHB15|CNA|CORONA|F5F19.21|F5F19_21|ICU4|INCURVATA 4
Abaxial polarity
KAN2	Contig12260	0	0	1	0	0	0	1	0	0	0	0	0	0	2	At1g32240	KAN2 (KANADI 2); DNA binding / transcription factor
KAN4	Contig10827	1	0	0	0	1	0	0	0	0	0	0	0	0	2	At5g42630	KAN4 (KANADI 4) ; ATS (ABERRANT TESTA SHAPE); DNA binding / transcription factor
YAB3	Contig2913	12	9	0	0	0	0	0	0	0	0	0	0	0	21	At4g00180	YAB3 (YABBY3); protein binding / transcription factor
YAB3	Contig10084	5	5	1	0	0	0	0	0	0	0	0	0	0	11	At4g00180	YAB3 (YABBY3); protein binding / transcription factor
YAB3	LUSTE1NG-RP-107_H01_6FEB2006_001	0	0	1	0	0	0	0	0	0	0	0	0	0	1	At4g00180	YAB3 (YABBY3); protein binding / transcription factor
YAB3	LUSHE1NG_Contig1173	0	11	0	0	0	0	0	0	0	0	0	0	0	11	At4g00180	YAB3 (YABBY3); protein binding / transcription factor
YAB3	LUSHE1AD_Contig771	0	6	0	0	0	0	0	0	0	0	0	0	0	6	At4g00180	YAB3 (YABBY3); protein binding / transcription factor
YAB5	LUSME1NG-RP-079_H07_08MAR2007_049	0	0	0	0	1	0	0	0	0	0	0	0	0	1	At2g26580	YAB5 (YABBY5); transcription factor
YAB5	LUSTE1AD-RP-264_O11_15MAY2008_034	0	0	1	0	0	0	0	0	0	0	0	0	0	1	At2g26580	YAB5 (YABBY5); transcription factor
YAB5	Contig2074	0	1	2	2	1	0	0	0	0	0	0	0	0	6	At2g26580	YAB5 (YABBY5); transcription factor
YAB5	LUSTE1AD-RP-297_N14_26MAY2008_051	0	0	1	0	0	0	0	0	0	0	0	0	0	1	At2g26580	YAB5 (YABBY5); transcription factor
MYB domain TFs
	Contig11406	0	0	0	0	0	0	1	0	0	0	0	2	3	6	At4g09460	T15G18.120|T15G18_120|myb domain protein 6
	LUSFL1AD_Contig97	0	0	0	0	0	0	0	0	0	0	0	0	2	2	At3g27810	ARABIDOPSIS THALIANA MYB DOMAIN PROTEIN 21|ARABIDOPSIS THALIANA MYB DOMAIN PROTEIN 3|AT3G27812|ATMYB3|MYB DOMAIN PROTEIN 21|MYB21
	Contig7840	0	0	0	0	0	0	0	0	0	0	0	1	1	2	At4g38620	ARABIDOPSIS MYB DOMAIN PROTEIN 4|ATMYB4|T9A14.11
	Contig11332	0	0	0	0	0	10	1	0	0	0	0	0	0	11	At1g66380	AtMYB114|T27F4.13|T27F4_13|myb domain protein 114
	Contig2091	0	0	0	4	0	2	0	4	0	0	0	0	0	10	At2g23290	T20D16.8|T20D16_8|myb domain protein 70
	Contig5514	0	0	0	0	0	0	1	7	0	0	0	0	0	8	At4g22680	AtMYB85|T12H17.70|T12H17_70|myb domain protein 85
	Contig4603	0	0	4	0	0	0	0	0	0	0	1	0	0	5	At2g37630	ARABIDOPSIS PHANTASTICA-LIKE 1|ASYMMETRIC LEAVES 1|ATMYB91|ATPHAN|F13M22.13|F13M22_13|MYB DOMAIN PROTEIN 91|MYB91
	Contig8282	0	0	1	0	2	0	0	0	0	0	0	1	0	4	At4g37260	AP22.97|AP22_97|ATMYB73|MYB DOMAIN PROTEIN 73
	Contig11311	0	0	1	0	0	0	1	1	0	0	1	0	0	4	At3g11280	MYB-LIKE PROTEIN|TF2
	Contig13426	0	0	0	1	1	0	0	2	0	0	0	0	0	4	At5g67300	ARABIDOPSIS THALIANA MYB DOMAIN PROTEIN 44|ATMYB44|ATMYBR1|MYB DOMAIN PROTEIN R1
	Contig391	1	2	1	0	0	0	0	0	0	0	0	0	0	4	At3g61250	myb domain protein 17
	Contig13579	0	1	0	0	0	1	0	1	0	0	0	0	0	3	At5g06100	ATMYB33|K16F4.6|K16F4_6|MYB DOMAIN PROTEIN 33
	LUSTE1NG_Contig2006	0	0	3	0	0	0	0	0	0	0	0	0	0	3	At4g32730	ARABIDOOSIS THALIANA MYB DOMAIN PROTEIN 3R1|ATMYB3R-1|ATMYB3R1|C-MYB-LIKE TRANSCRIPTION FACTOR 3R-1|F4D11.70|F4D11_70|MYB DOMAIN PROTEIN 3R1|MYB3R-1|MYB3R1
	Contig5672	0	0	0	0	0	0	0	0	0	0	0	2	0	2	At5g59780	ATMYB59|ATMYB59-1|ATMYB59-2|ATMYB59-3|MTH12.19|MTH12_19|MYB DOMAIN PROTEIN 59
	Contig874	0	0	0	0	0	0	0	0	0	0	0	2	0	2	At2g23290	T20D16.8|T20D16_8|myb domain protein 70
	Contig9957	0	0	0	0	0	0	0	0	0	0	1	1	0	2	At3g23250	ATMYB15|ATY19|MYB DOMAIN PROTEIN 15
	Contig7104	0	0	0	0	1	0	0	0	0	0	0	1	0	2	At2g23290	T20D16.8|T20D16_8|myb domain protein 70
	LUSST1AD_Contig624	0	0	0	0	0	0	0	0	0	0	2	0	0	2	At1g17950	ATMYB52|BW52|F2H15.17|F2H15_17|MYB DOMAIN PROTEIN 52
	Contig14176	0	0	0	0	0	0	0	1	0	0	1	0	0	2	At1g69560	AtMYB105|F10D13.19|F10D13_19|myb domain protein 105
	Contig9158	0	0	0	0	0	1	0	0	0	1	0	0	0	2	At1g08810	AtMYB60|F22O13.30|F22O13_30|myb domain protein 60
	LUSEN1NG_Contig591	0	0	0	0	0	2	0	0	0	0	0	0	0	2	At4g18770	AtMYB98|F28A21.180|F28A21_180|myb domain protein 98
	Contig12102	0	0	1	0	0	1	0	0	0	0	0	0	0	2	At1g09770	ARABIDOPSIS THALIANA CELL DIVISION CYCLE 5|ARABIDOPSIS THALIANA MYB DOMAIN CELL DIVISION CYCLE 5|ATMYBCDC5|CDC5|CELL DIVISION CYCLE 5|F21M12.15|F21M12_15
	Contig9303	0	0	0	1	1	0	0	0	0	0	0	0	0	2	At3g55730	AtMYB109|myb domain protein 109
	LUSST4AD-T3-013_H18_15SEP2009_073	0	0	0	0	0	0	0	0	0	0	1	0	0	1	At1g57560	T8L23.3|T8L23_3|myb domain protein 50
	LUSST4AD-T3-015_B16_15SEP2009_064	0	0	0	0	0	0	0	0	0	0	1	0	0	1	At1g66230	AtMYB20|T6J19.5|T6J19_5|myb domain protein 20
	LUSST4AD-T3-026_G18_15SEP2009_073	0	0	0	0	0	0	0	0	0	0	1	0	0	1	At1g17950	ATMYB52|BW52|F2H15.17|F2H15_17|MYB DOMAIN PROTEIN 52
	LUSTC1NG-RP-026_G01_27FEB2007_003	0	0	0	0	0	0	0	1	0	0	0	0	0	1	At4g37780	ATMYB87|MYB DOMAIN PROTEIN 87|T28I19.60|T28I19_60
	LUSTC1NG-RP-173_A05_17MAR2007_047	0	0	0	0	0	0	0	1	0	0	0	0	0	1	At4g12350	AtMYB42|T4C9.190|T4C9_190|myb domain protein 42
	LUSTC1NG-RP-190_D02_17MAR2007_010	0	0	0	0	0	0	0	1	0	0	0	0	0	1	At3g11280	MYB-LIKE PROTEIN|TF2
	LUSGC1NG-RP-165_H08_31JAN2007_050	0	0	0	0	0	0	1	0	0	0	0	0	0	1	At1g66230	AtMYB20|T6J19.5|T6J19_5|myb domain protein 20
	03-LUSEN1NG-RP-021_A01_09MAR2007_015	0	0	0	0	0	1	0	0	0	0	0	0	0	1	At3g27785	AT3G27780|ATMYB118
	03-LUSEN1NG-RP-139_G08_23MAR2007_052	0	0	0	0	0	1	0	0	0	0	0	0	0	1	At4g32730	ARABIDOOSIS THALIANA MYB DOMAIN PROTEIN 3R1|ATMYB3R-1|ATMYB3R1|C-MYB-LIKE TRANSCRIPTION FACTOR 3R-1|F4D11.70|F4D11_70|MYB DOMAIN PROTEIN 3R1|MYB3R-1|MYB3R1
	03-LUSEN1NG-RP-195_F01_28MAR2007_005	0	0	0	0	0	1	0	0	0	0	0	0	0	1	At2g23290	T20D16.8|T20D16_8|myb domain protein 70
	LUSME1NG-RP-118_F03_15MAR2007_021	0	0	0	0	1	0	0	0	0	0	0	0	0	1	At4g09460	T15G18.120|T15G18_120|myb domain protein 6
	03-LUSCE1NG-RP-055_D02_25OCT2006_010	0	0	0	1	0	0	0	0	0	0	0	0	0	1	At3g23250	ATMYB15|ATY19|MYB DOMAIN PROTEIN 15
	03-LUSCE1NG-RP-204_D02_31MAR2007_010	0	0	0	1	0	0	0	0	0	0	0	0	0	1	At5g67300	ARABIDOPSIS THALIANA MYB DOMAIN PROTEIN 44|ATMYB44|ATMYBR1|MYB DOMAIN PROTEIN R1
	LUSTE1AD-RP-279_N09_21MAY2008_035	0	0	1	0	0	0	0	0	0	0	0	0	0	1	At2g16720	ARABIDOPSIS THALIANA MYB DOMAIN PROTEIN 7|ATMYB7|ATY49|MYB DOMAIN PROTEIN 7|T24I21.13|T24I21_13
	LUSTE1NG-RP-142_G09_09FEB2007_067	0	0	1	0	0	0	0	0	0	0	0	0	0	1	At4g32730	ARABIDOOSIS THALIANA MYB DOMAIN PROTEIN 3R1|ATMYB3R-1|ATMYB3R1|C-MYB-LIKE TRANSCRIPTION FACTOR 3R-1|F4D11.70|F4D11_70|MYB DOMAIN PROTEIN 3R1|MYB3R-1|MYB3R1
	LUSTE1NG-RP-185_D11_16FEB2007_089	0	0	1	0	0	0	0	0	0	0	0	0	0	1	At2g31180	ARABIDOPSIS THALIANA MYB DOMAIN PROTEIN 14|ATMYB14|F16D14.2|MYB DOMAIN PROTEIN 14|MYB14AT
	LUSHE1AD-RP-302_J02_13JUNE2008_007	0	1	0	0	0	0	0	0	0	0	0	0	0	1	At3g47600	ATMYBCP70|MYB DOMAIN PROTEIN 94|MYB94
	LUSHE1AD-RP-317_E16_17JUNE2008_060	0	1	0	0	0	0	0	0	0	0	0	0	0	1	At3g28910	ATMYB30|MYB DOMAIN PROTEIN 30
	LUSHE1NG-RP-237_D02_04JUN2007_010	0	1	0	0	0	0	0	0	0	0	0	0	0	1	At2g47460	ATMYB12|MYB DOMAIN PROTEIN 12|PFG1|RODUCTION OF FLAVONOL GLYCOSIDES 1|T30B22.24
	LUSGE1NG-RP-015_A01_12FEB2007_015	1	0	0	0	0	0	0	0	0	0	0	0	0	1	At3g28910	ATMYB30|MYB DOMAIN PROTEIN 30
Homeodomain TFs
	Contig9082	0	0	0	0	0	1	0	0	0	2	4	0	2	9	At3g01470	ARABIDOPSIS THALIANA HOMEOBOX 1|ATHB1|F4P13.2|F4P13_2|HAT5|HD-ZIP-1|HOMEODOMAIN PROTEIN FROM ARABIDOIPSIS THALIANA 5
	Contig2759	2	0	0	0	0	0	0	0	0	0	0	0	1	3	At4g16780	ARABIDOPSIS THALIANA HOMEOBOX PROTEIN 2|ATHB2|DL4415W|FCAALL.101|HAT4
	Contig13769	1	1	7	1	2	6	0	1	0	3	0	0	0	22	At4g24660	F22K18.140|F22K18_140|HOMEOBOX PROTEIN 22|MATERNAL EFFECT EMBRYO ARREST 68|MEE68
	Contig3892	2	4	2	0	3	2	2	1	0	1	0	1	0	18	At1g27050	ARABIDOPSIS THALIANA HOMEOBOX PROTEIN 54|T7N9.11|T7N9_11
	Contig82	0	0	1	0	1	0	0	0	6	1	7	0	0	16	At5g06710	HOMEOBOX FROM ARABIDOPSIS THALIANA|MPH15.6|MPH15_6
	LUSTE1NG_Contig614	0	0	11	0	0	0	0	0	0	0	0	0	0	11	At4g24660	F22K18.140|F22K18_140|HOMEOBOX PROTEIN 22|MATERNAL EFFECT EMBRYO ARREST 68|MEE68
	Contig1097	0	0	0	0	0	0	0	0	0	0	1	3	0	4	At3g01470	ARABIDOPSIS THALIANA HOMEOBOX 1|ATHB1|F4P13.2|F4P13_2|HAT5|HD-ZIP-1|HOMEODOMAIN PROTEIN FROM ARABIDOIPSIS THALIANA 5
	Contig5630	0	0	0	0	0	0	0	0	0	1	0	3	0	4	At1g46480	F2G19.11|F2G19_11|WUSCHEL RELATED HOMEOBOX 4
	LUSTC1NG_Contig1732	0	0	0	0	0	0	0	4	0	0	0	0	0	4	At1g62990	F16P17.16|F16P17_16|IXR11|KNOTTED-LIKE HOMEOBOX OF ARABIDOPSIS THALIANA 7|TRANSCRIPTION FACTOR KNAT7
	Contig12088	1	0	1	0	0	0	0	0	0	0	0	1	0	3	At5g06710	HOMEOBOX FROM ARABIDOPSIS THALIANA|MPH15.6|MPH15_6
	Contig11507	1	0	0	0	0	0	1	0	0	0	1	0	0	3	At4g35550	ATWOX13|F8D20.60|F8D20_60|HB-4|WUSCHEL-RELATED HOMEOBOX 13
	Contig9804	0	0	0	0	2	0	0	0	0	0	1	0	0	3	At5g06710	HOMEOBOX FROM ARABIDOPSIS THALIANA|MPH15.6|MPH15_6
	LUSES1AD_Contig99	0	0	0	0	0	0	0	0	3	0	0	0	0	3	At5g06710	HOMEOBOX FROM ARABIDOPSIS THALIANA|MPH15.6|MPH15_6
	Contig5088	0	0	0	0	0	0	0	3	0	0	0	0	0	3	At5g11060	KNOTTED1-LIKE HOMEOBOX GENE 4|T5K6.50|T5K6_50
	Contig9886	0	0	0	1	0	0	0	0	0	0	1	0	0	2	At2g46680	ARABIDOPSIS THALIANA HOMEOBOX 7|ATHB7|T3A4.6
	LUSLE1AD_Contig24	0	0	0	0	0	0	0	0	0	2	0	0	0	2	At4g24660	F22K18.140|F22K18_140|HOMEOBOX PROTEIN 22|MATERNAL EFFECT EMBRYO ARREST 68|MEE68
	Contig5797	0	0	1	0	0	0	0	0	1	0	0	0	0	2	At4g24660	F22K18.140|F22K18_140|HOMEOBOX PROTEIN 22|MATERNAL EFFECT EMBRYO ARREST 68|MEE68
	LUSTC1NG_Contig860	0	0	0	0	0	0	0	2	0	0	0	0	0	2	At1g62990	F16P17.16|F16P17_16|IXR11|KNOTTED-LIKE HOMEOBOX OF ARABIDOPSIS THALIANA 7|TRANSCRIPTION FACTOR KNAT7
	Contig6835	0	1	0	0	0	0	1	0	0	0	0	0	0	2	At5g11060	KNOTTED1-LIKE HOMEOBOX GENE 4|T5K6.50|T5K6_50
	Contig11459	1	0	0	0	0	0	1	0	0	0	0	0	0	2	At1g20710	F2D10.20|F2D10_20|WUSCHEL related homeobox 10
	LUSST4AD-T3-004_P24_15SEP2009_082	0	0	0	0	0	0	0	0	0	0	1	0	0	1	At5g06710	HOMEOBOX FROM ARABIDOPSIS THALIANA|MPH15.6|MPH15_6
	LUSLE4AD-T3-014_J08_30SEP2009_024	0	0	0	0	0	0	0	0	0	1	0	0	0	1	At1g75240	ARABIDOPSIS THALIANA HOMEOBOX PROTEIN 33|F22H5.4|F22H5_4
	LUSLE4AD-T3-031_E23_06OCT2009_092	0	0	0	0	0	0	0	0	0	1	0	0	0	1	At4g24660	F22K18.140|F22K18_140|HOMEOBOX PROTEIN 22|MATERNAL EFFECT EMBRYO ARREST 68|MEE68
	LUSTC1NG-RP-218_H11_14MAY2007_081	0	0	0	0	0	0	0	1	0	0	0	0	0	1	At1g62990	F16P17.16|F16P17_16|IXR11|KNOTTED-LIKE HOMEOBOX OF ARABIDOPSIS THALIANA 7|TRANSCRIPTION FACTOR KNAT7
	LUSTC1NG-RP-238_G09_15MAY2007_067	0	0	0	0	0	0	0	1	0	0	0	0	0	1	At5g44180	MLN1.10|MLN1_10
	LUSTC1NG-RP-242_F01_15MAY2007_005	0	0	0	0	0	0	0	1	0	0	0	0	0	1	At4g36740	AP22.8|AP22_8|ARABIDOPSIS THALIANA HOMEOBOX PROTEIN 40|HB-5
	LUSGC1NG-RP-169_B10_31JAN2007_078	0	0	0	0	0	0	1	0	0	0	0	0	0	1	At5g11060	KNOTTED1-LIKE HOMEOBOX GENE 4|T5K6.50|T5K6_50
	LUSGC1NG-RP-188_E02_31JAN2007_008	0	0	0	0	0	0	1	0	0	0	0	0	0	1	At3g01470	ARABIDOPSIS THALIANA HOMEOBOX 1|ATHB1|F4P13.2|F4P13_2|HAT5|HD-ZIP-1|HOMEODOMAIN PROTEIN FROM ARABIDOIPSIS THALIANA 5
	LUSME1AD-T3-011_J21_27JULY2009_087	0	0	0	0	1	0	0	0	0	0	0	0	0	1	At1g14440	ARABIDOPSIS THALIANA HOMEOBOX PROTEIN 31|F14L17.21|F14L17_21
	LUSME2AD-T3-010_H04_07AUG2009_010	0	0	0	0	1	0	0	0	0	0	0	0	0	1	At5g06710	HOMEOBOX FROM ARABIDOPSIS THALIANA|MPH15.6|MPH15_6
	LUSHE1NG-RP-075_F09_15FEB2007_069	0	1	0	0	0	0	0	0	0	0	0	0	0	1	At5g44180	MLN1.10|MLN1_10
	LUSGE1NG-RP-159_B01_03APR2007_013	1	0	0	0	0	0	0	0	0	0	0	0	0	1	At4g16780	ARABIDOPSIS THALIANA HOMEOBOX PROTEIN 2|ATHB2|DL4415W|FCAALL.101|HAT4
MADS TF
	Contig11539	0	0	0	0	1	5	1	5	0	0	0	0	0	12	At5g48670	AGAMOUS-LIKE 80|FEM111|K15N18.16|K15N18_16
	Contig5447	1	1	0	0	0	2	5	2	0	0	0	0	0	11	At5g06500	AGAMOUS-LIKE 96|F15M7.3|F15M7_3
	Contig12189	1	2	1	0	0	0	0	1	0	0	0	0	0	5	At5g13790	AGAMOUS-LIKE 15|MADS-BOX PROTEIN AGL15|MXE10.8|MXE10_8
	Contig6417	0	1	0	0	0	4	0	0	0	0	0	0	0	5	At1g77980	AGAMOUS-LIKE 66|F28K19.20|F28K19_20
	Contig10542	1	0	0	0	0	4	0	0	0	0	0	0	0	5	At5g48670	AGAMOUS-LIKE 80|FEM111|K15N18.16|K15N18_16
	Contig666	0	2	0	0	0	0	2	0	0	0	0	0	0	4	At2g34440	AGAMOUS-LIKE 29|F13P17.1
	Contig2321	0	0	0	0	0	0	0	0	0	1	2	0	0	3	At5g62165	AGAMOUS LIKE 42
	Contig2564	2	0	1	0	0	0	0	0	0	0	0	0	0	3	At5g13790	AGAMOUS-LIKE 15|MADS-BOX PROTEIN AGL15|MXE10.8|MXE10_8
	Contig8555	0	0	0	0	0	1	1	0	0	0	0	0	0	2	At4g18960	AGAMOUS|AGAMOUS PROTEIN|F13C5.130|F13C5_130
	FLAXSQ27_RP_007_C11_30NOV2007_091	0	0	0	0	0	0	0	0	0	0	0	1	0	1	At2g45660	AGAMOUS-LIKE 20|F17K2.19|MADS-BOX PROTEIN AGL20|SOC1|SUPPRESSOR OF OVEREXPRESSION OF CO 1
	LUSGC1NG-RP-093_F08_26JAN2007_054	0	0	0	0	0	0	1	0	0	0	0	0	0	1	At5g48670	AGAMOUS-LIKE 80|FEM111|K15N18.16|K15N18_16
	03-LUSEN1NG-RP-080_F08_11MAR2007_054	0	0	0	0	0	1	0	0	0	0	0	0	0	1	At5g48670	AGAMOUS-LIKE 80|FEM111|K15N18.16|K15N18_16
	LUSGE1NG-RP-198_H12_04APR2007_082	1	0	0	0	0	0	0	0	0	0	0	0	0	1	At5g13790	AGAMOUS-LIKE 15|MADS-BOX PROTEIN AGL15|MXE10.8|MXE10_8
	LUSGC1NG-RP-024_H10_19JAN2007_066	0	0	0	0	0	0	1	0	0	0	0	0	0	1	At3g54340	APETALA 3|FLORAL HOMEOTIC PROTEIN APETALA 3
	LUSGC1NG-RP-106_B03_26JAN2007_029	0	0	0	0	0	0	1	0	0	0	0	0	0	1	At3g54340	APETALA 3|FLORAL HOMEOTIC PROTEIN APETALA 3
	LUSHE1NG-RP-044_G10_09FEB2007_068	0	1	0	0	0	0	0	0	0	0	0	0	0	1	At4g36920	AP22.49|AP22_49|APETALA 2|FL1|FLO2|FLORAL HOMEOTIC PROTEIN APETALA 2|FLORAL MUTANT 2|FLOWER 1
