# Supplementary material for: Gene expression analysis of flax seed development
Source: BMC Plant Biol. 2011 Apr 29;11:74. doi: 10.1186/1471-2229-11-74 (PMC3107784; doi:10.1186/1471-2229-11-74)
Supplement: Additional File 3 — Number of flax ESTs associated with seed storage reserve pathways distributed across 13 libraries. The unigenes were selected based on Arabidopsis gene annotations, except for conlinin which was based on UniProt database. [file 1471-2229-11-74-S3.XLS]

## Sheet: Sheet1
Additional File 3: Flax ESTs associated with seed storage reserve pathways. The unigenes were selected based on Arabidopsis gene annotations, except for conlinin which was based on UNIPROT database.
Biochemical pathways		Tissue Library (# ESTs)														Arabidopsis gene ID	Annotation
	Flax Unigene ID	GE	HE	TE	CE	ME	EN	GC	TC	ES	LE	ST	PS	FL	Total ESTs
Fatty acid biosynthesis & oil body formation
KAS	Contig1327	0	1	12	1	0	9	2	5	0	0	0	0	0	30	At5g46290	KAS I (3-KETOACYL-ACYL CARRIER PROTEIN SYNTHASE I); catalytic/ fatty-acid synthase/ transferase
	Contig4590	2	0	6	0	0	1	0	0	0	0	0	1	0	10	At5g46290	KAS I (3-KETOACYL-ACYL CARRIER PROTEIN SYNTHASE I); catalytic/ fatty-acid synthase/ transferase
	Contig8633	0	0	1	0	0	1	0	0	0	0	0	0	0	2	At5g46290	KAS I (3-KETOACYL-ACYL CARRIER PROTEIN SYNTHASE I); catalytic/ fatty-acid synthase/ transferase
	LUSST3AD-T3-005_F21_31JULY2009_091	0	0	0	0	0	0	0	0	0	0	1	0	0	1	At5g46290	KAS I (3-KETOACYL-ACYL CARRIER PROTEIN SYNTHASE I); catalytic/ fatty-acid synthase/ transferase
	03-LUSEN1NG-RP-026_H10_09MAR2007_066	0	0	0	0	0	1	0	0	0	0	0	0	0	1	At5g46290	KAS I (3-KETOACYL-ACYL CARRIER PROTEIN SYNTHASE I); catalytic/ fatty-acid synthase/ transferase
	03-LUSEN1NG-RP-115_C09_24MAR2007_075	0	0	0	0	0	1	0	0	0	0	0	0	0	1	At5g46290	KAS I (3-KETOACYL-ACYL CARRIER PROTEIN SYNTHASE I); catalytic/ fatty-acid synthase/ transferase
	LUSTE1AD-RP-294_I11_23MAY2008_040	0	0	1	0	0	0	0	0	0	0	0	0	0	1	At5g46290	KAS I (3-KETOACYL-ACYL CARRIER PROTEIN SYNTHASE I); catalytic/ fatty-acid synthase/ transferase
	LUSHE1AD-RP-273_J06_30MAY2008_023	0	1	0	0	0	0	0	0	0	0	0	0	0	1	At5g46290	KAS I (3-KETOACYL-ACYL CARRIER PROTEIN SYNTHASE I); catalytic/ fatty-acid synthase/ transferase
	Contig4292	0	1	4	3	0	5	0	1	0	0	0	1	0	15	At1g74960	BETA-KETOACYL-ACP SYNTHETASE 2|F25A4.7|F25A4_7|FATTY ACID BIOSYNTHESIS 1|KAS2
	Contig8041	0	0	2	0	0	0	0	0	0	0	0	1	0	3	At1g74960	BETA-KETOACYL-ACP SYNTHETASE 2|F25A4.7|F25A4_7|FATTY ACID BIOSYNTHESIS 1|KAS2
	Contig11987	0	0	2	0	0	0	0	0	0	0	0	0	0	2	At1g74960	BETA-KETOACYL-ACP SYNTHETASE 2|F25A4.7|F25A4_7|FATTY ACID BIOSYNTHESIS 1|KAS2
	LUSTE1AD-RP-281_D01_21MAY2008_013	0	0	1	0	0	0	0	0	0	0	0	0	0	1	At1g74960	BETA-KETOACYL-ACP SYNTHETASE 2|F25A4.7|F25A4_7|FATTY ACID BIOSYNTHESIS 1|KAS2
	LUSTE1NG-RP-182_H09_16FEB2007_065	0	0	1	0	0	0	0	0	0	0	0	0	0	1	At1g74960	BETA-KETOACYL-ACP SYNTHETASE 2|F25A4.7|F25A4_7|FATTY ACID BIOSYNTHESIS 1|KAS2
	Contig6934	0	1	2	0	0	0	0	0	0	0	0	0	0	3	At1g62640	KAS III (3-KETOACYL-ACYL CARRIER PROTEIN SYNTHASE III); 3-oxoacyl-[acyl-carrier-protein] synthase/ catalytic/ transferase
	Contig9708	0	0	1	1	0	0	0	0	0	0	0	0	0	2	At1g62640	KAS III (3-KETOACYL-ACYL CARRIER PROTEIN SYNTHASE III); 3-oxoacyl-[acyl-carrier-protein] synthase/ catalytic/ transferase
Thioesterases	Contig5886	0	0	0	0	0	0	0	0	0	0	2	0	1	3	At1g08510	T27G7.19|T27G7_19|fatty acyl-ACP thioesterases B
	Contig10776	1	0	2	0	1	0	0	0	0	0	0	2	0	6	At1g08510	T27G7.19|T27G7_19|fatty acyl-ACP thioesterases B
	LUSTE1NG_Contig2025	0	0	2	0	0	0	0	0	0	0	0	0	0	2	At1g08510	T27G7.19|T27G7_19|fatty acyl-ACP thioesterases B
	LUSGC1NG-RP-166_E08_31JAN2007_056	0	0	0	0	0	0	1	0	0	0	0	0	0	1	At1g08510	T27G7.19|T27G7_19|fatty acyl-ACP thioesterases B
Desaturases - desaturation of long chain
	Contig1995	1	0	4	62	131	4	1	7	0	1	0	0	0	211	At2g29980	ENDOPLASMIC RETICULUM 18:2 DESATURASE|F23F1.10|F23F1_10|FATTY ACID DESATURASE 3|OMEGA-3 FATTY ACID DESATURASE
	Contig2287	0	0	8	47	106	7	0	3	0	0	0	0	0	171	At2g29980	ENDOPLASMIC RETICULUM 18:2 DESATURASE|F23F1.10|F23F1_10|FATTY ACID DESATURASE 3|OMEGA-3 FATTY ACID DESATURASE
	Contig11031	0	0	2	0	0	0	1	2	0	0	0	0	0	5	At2g29980	ENDOPLASMIC RETICULUM 18:2 DESATURASE|F23F1.10|F23F1_10|FATTY ACID DESATURASE 3|OMEGA-3 FATTY ACID DESATURASE
	Contig9304	0	0	1	1	0	1	0	0	0	0	0	0	0	3	At2g29980	ENDOPLASMIC RETICULUM 18:2 DESATURASE|F23F1.10|F23F1_10|FATTY ACID DESATURASE 3|OMEGA-3 FATTY ACID DESATURASE
	LUSME2AD-T3-013_H22_07AUG2009_089	0	0	0	0	1	0	0	0	0	0	0	0	0	1	At2g29980	ENDOPLASMIC RETICULUM 18:2 DESATURASE|F23F1.10|F23F1_10|FATTY ACID DESATURASE 3|OMEGA-3 FATTY ACID DESATURASE
	LUSTE1NG-RP-023_B12_09JAN2007_094	0	0	1	0	0	0	0	0	0	0	0	0	0	1	At2g29980	ENDOPLASMIC RETICULUM 18:2 DESATURASE|F23F1.10|F23F1_10|FATTY ACID DESATURASE 3|OMEGA-3 FATTY ACID DESATURASE
	LUSGE1NG-RP-160_H06_03APR2007_034	1	0	0	0	0	0	0	0	0	0	0	0	0	1	At2g29980	ENDOPLASMIC RETICULUM 18:2 DESATURASE|F23F1.10|F23F1_10|FATTY ACID DESATURASE 3|OMEGA-3 FATTY ACID DESATURASE
	Contig11328	0	0	0	1	0	0	1	0	0	1	0	0	0	3	At4g30950	CHLOROPLAST PRECURSOR|F6I18.140|F6I18_140|FADC|FATTY ACID DESATURASE 6|FATTY ACID DESATURASE C|OMEGA-6 FATTY ACID DESATURASE|SFD4|STEAROYL DESATURASE DEFICIENCY 4
	LUSLE3AD-T3-017_N21_30SEP2009_083	0	0	0	0	0	0	0	0	0	1	0	0	0	1	At4g30950	CHLOROPLAST PRECURSOR|F6I18.140|F6I18_140|FADC|FATTY ACID DESATURASE 6|FATTY ACID DESATURASE C|OMEGA-6 FATTY ACID DESATURASE|SFD4|STEAROYL DESATURASE DEFICIENCY 4
	LUSHE1AD-RP-319_G22_18JUNE2008_089	0	1	0	0	0	0	0	0	0	0	0	0	0	1	At4g30950	CHLOROPLAST PRECURSOR|F6I18.140|F6I18_140|FADC|FATTY ACID DESATURASE 6|FATTY ACID DESATURASE C|OMEGA-6 FATTY ACID DESATURASE|SFD4|STEAROYL DESATURASE DEFICIENCY 4
	Contig3397	6	7	18	70	0	2	2	2	0	8	4	7	11	217	At3g12120	DELTA-12 DESATURASE|FATTY ACID DESATURASE 2
	LUSME1AD_Contig23	0	0	0	0	1014	0	0	0	0	0	0	0	0	1014	At3g12120	DELTA-12 DESATURASE|FATTY ACID DESATURASE 2
	Contig9709	0	0	2	42	257	1	2	2	0	0	8	0	0	314	At3g12120	DELTA-12 DESATURASE|FATTY ACID DESATURASE 2
	Contig12333	13	12	51	3	7	1	0	0	5	13	0	5	0	110	At3g12120	DELTA-12 DESATURASE|FATTY ACID DESATURASE 2
	Contig1584	1	2	2	8	20	6	0	1	0	0	0	0	0	40	At3g12120	DELTA-12 DESATURASE|FATTY ACID DESATURASE 2
	Contig1034	0	0	0	0	0	0	0	0	0	0	0	2	0	2	At3g12120	DELTA-12 DESATURASE|FATTY ACID DESATURASE 2
	LUSHE1AD_Contig191	0	2	0	0	0	0	0	0	0	0	0	0	0	2	At3g12120	DELTA-12 DESATURASE|FATTY ACID DESATURASE 2
	LUSST4AD-T3-048_L17_15SEP2009_069	0	0	0	0	0	0	0	0	0	0	1	0	0	1	At3g12120	DELTA-12 DESATURASE|FATTY ACID DESATURASE 2
	LUSTC1NG-RP-056_C06_27FEB2007_044	0	0	0	0	0	0	0	1	0	0	0	0	0	1	At3g12120	DELTA-12 DESATURASE|FATTY ACID DESATURASE 2
	LUSME2AD-T3-007_B14_07AUG2009_063	0	0	0	0	1	0	0	0	0	0	0	0	0	1	At3g12120	DELTA-12 DESATURASE|FATTY ACID DESATURASE 2
	LUSME2AD-T3-027_E10_09AUG2009_043	0	0	0	0	1	0	0	0	0	0	0	0	0	1	At3g12120	DELTA-12 DESATURASE|FATTY ACID DESATURASE 2
	LUSME2AD-T3-027_G05_09AUG2009_025	0	0	0	0	1	0	0	0	0	0	0	0	0	1	At3g12120	DELTA-12 DESATURASE|FATTY ACID DESATURASE 2
	LUSFL1AD_Contig99	0	0	0	0	0	0	0	0	0	0	0	0	2	2	At3g15850	ADS3|FADB|FATTY ACID DESATURASE 5|FATTY ACID DESATURASE B|JB67
	Contig9030	0	0	0	0	1	0	0	0	0	1	0	0	0	2	At3g15850	ADS3|FADB|FATTY ACID DESATURASE 5|FATTY ACID DESATURASE B|JB67
	LUSLE4AD-T3-027_A06_05OCT2009_031	0	0	0	0	0	0	0	0	0	1	0	0	0	1	At3g15850	ADS3|FADB|FATTY ACID DESATURASE 5|FATTY ACID DESATURASE B|JB67
	03-LUSCE1NG-RP-157_B10_02MAR2007_078	0	0	0	1	0	0	0	0	0	0	0	0	0	1	At3g15850	ADS3|FADB|FATTY ACID DESATURASE 5|FATTY ACID DESATURASE B|JB67
Oil body formation
DAGAT- TAG synthesis
	Contig2132	0	1	1	4	0	0	1	0	0	0	0	0	0	7	At3g51520	diacylglycerol acyltransferase family
	LUSTC1NG_Contig1775	0	0	0	0	0	0	0	2	0	0	0	0	0	2	At3g51520	diacylglycerol acyltransferase family
	LUSME1NG_Contig1095	0	0	0	0	2	0	0	0	0	0	0	0	0	2	At3g51520	diacylglycerol acyltransferase family
	LUSGC1NG-RP-042_E09_19JAN2007_071	0	0	0	0	0	0	1	0	0	0	0	0	0	1	At3g51520	diacylglycerol acyltransferase family
	LUSGC1NG-RP-136_C06_30JAN2007_044	0	0	0	0	0	0	1	0	0	0	0	0	0	1	At3g51520	diacylglycerol acyltransferase family
Oleosin	Contig4703	0	0	0	1	6	0	0	0	0	0	0	0	0	7	At2g25890	glycine-rich protein / oleosin
	LUSME1NG_Contig1112	0	0	0	0	5	0	0	0	0	0	0	0	0	5	At2g25890	glycine-rich protein / oleosin
	LUSME1NG-RP-117_G03_15MAR2007_019	0	0	0	0	1	0	0	0	0	0	0	0	0	1	At2g25890	glycine-rich protein / oleosin
	LUSME1NG-RP-138_F09_16MAR2007_069	0	0	0	0	1	0	0	0	0	0	0	0	0	1	At2g25890	glycine-rich protein / oleosin
	Contig5298	0	0	1	0	0	1	0	5	0	0	0	0	0	7	At3g18570	glycine-rich protein / oleosin
	Contig13887	0	0	0	2	1	0	0	2	0	0	0	0	0	5	At3g18570	glycine-rich protein / oleosin
	Contig14061	0	7	62	98	58	16	1	41	0	0	0	0	0	283	At4g25140	OLEO1 (OLEOSIN 1)
	Contig2194	13	16	35	24	51	6	0	36	0	0	0	0	0	181	At4g25140	OLEO1 (OLEOSIN 1)
	Contig10777	0	2	9	0	84	1	0	26	0	0	0	0	0	122	At4g25140	OLEO1 (OLEOSIN 1)
	Contig3158	0	0	2	1	74	0	0	7	0	0	0	0	0	84	At4g25140	OLEO1 (OLEOSIN 1)
	Contig4398	0	0	29	16	4	1	0	26	0	0	0	0	0	76	At4g25140	OLEO1 (OLEOSIN 1)
	LUSME1NG_Contig601	0	0	0	0	54	0	0	0	0	0	0	0	0	54	At4g25140	OLEO1 (OLEOSIN 1)
	Contig5016	0	0	0	1	43	0	0	0	0	0	0	0	0	44	At4g25140	OLEO1 (OLEOSIN 1)
	LUSTE1NG_Contig1104	0	0	44	0	0	0	0	0	0	0	0	0	0	44	At4g25140	OLEO1 (OLEOSIN 1)
	LUSME1AD_Contig198	0	0	0	0	2	0	0	0	0	0	0	0	0	2	At4g25140	OLEO1 (OLEOSIN 1)
	Contig13022	0	0	1	0	1	0	0	0	0	0	0	0	0	2	At4g25140	OLEO1 (OLEOSIN 1)
	LUSME2AD-T3-014_I23_07AUG2009_088	0	0	0	0	1	0	0	0	0	0	0	0	0	1	At4g25140	OLEO1 (OLEOSIN 1)
	LUSME2AD-T3-017_L23_07AUG2009_086	0	0	0	0	1	0	0	0	0	0	0	0	0	1	At4g25140	OLEO1 (OLEOSIN 1)
	LUSME2AD-T3-020_K14_6AUG2009_053	0	0	0	0	1	0	0	0	0	0	0	0	0	1	At4g25140	OLEO1 (OLEOSIN 1)
	LUSME2AD-T3-022_H13_6AUG2009_057	0	0	0	0	1	0	0	0	0	0	0	0	0	1	At4g25140	OLEO1 (OLEOSIN 1)
	Contig3137	0	0	0	4	250	2	0	5	0	0	0	0	0	261	At5g40420	OLEO2 (OLEOSIN 2)
	Contig3157	0	0	1	14	139	0	0	13	0	0	0	0	0	167	At5g40420	OLEO2 (OLEOSIN 2)
	Contig3167	0	0	0	0	53	0	0	5	0	0	0	0	0	58	At5g40420	OLEO2 (OLEOSIN 2)
	Contig3135	0	2	0	2	16	0	0	11	1	0	0	0	0	32	At5g40420	OLEO2 (OLEOSIN 2)
	LUSME1NG_Contig1008	0	0	0	0	13	0	0	0	0	0	0	0	0	13	At5g40420	OLEO2 (OLEOSIN 2)
	LUSME1NG_Contig1502	0	0	0	0	11	0	0	0	0	0	0	0	0	11	At5g40420	OLEO2 (OLEOSIN 2)
	LUSME1AD_Contig276	0	0	0	0	6	0	0	0	0	0	0	0	0	6	At5g40420	OLEO2 (OLEOSIN 2)
	LUSME1AD_Contig166	0	0	0	0	3	0	0	0	0	0	0	0	0	3	At5g40420	OLEO2 (OLEOSIN 2)
	LUSME1AD_Contig213	0	0	0	0	2	0	0	0	0	0	0	0	0	2	At5g40420	OLEO2 (OLEOSIN 2)
	LUSCE1NG_Contig813	0	0	0	2	0	0	0	0	0	0	0	0	0	2	At5g40420	OLEO2 (OLEOSIN 2)
	LUSME1AD-T3-006_G05_28JULY2009_025	0	0	0	0	1	0	0	0	0	0	0	0	0	1	At5g40420	OLEO2 (OLEOSIN 2)
	LUSME2AD-T3-019_M13_08AUG2009_051	0	0	0	0	1	0	0	0	0	0	0	0	0	1	At5g40420	OLEO2 (OLEOSIN 2)
	LUSME2AD-T3-027_H06_09AUG2009_025	0	0	0	0	1	0	0	0	0	0	0	0	0	1	At5g40420	OLEO2 (OLEOSIN 2)
	LUSME2AD-T3-028_P08_09AUG2009_018	0	0	0	0	1	0	0	0	0	0	0	0	0	1	At5g40420	OLEO2 (OLEOSIN 2)
	LUSME1AD_Contig22	0	0	0	0	6	0	0	0	0	0	0	0	0	6	At5g51210	OLEO3 (OLEOSIN3)
	Contig4676	0	0	0	0	2	0	0	1	0	0	0	0	0	3	At5g51210	OLEO3 (OLEOSIN3)
Storage Proteins
Cupin
	Contig2081	2	0	0	438	220	0	0	28	0	0	0	0	0	688	At1g03890	cupin family protein
	Contig1993	0	0	0	307	54	0	6	0	0	0	0	0	0	367	At1g03890	cupin family protein
	Contig4805	0	0	5	20	20	0	0	0	0	0	0	0	0	45	At1g03890	cupin family protein
	LUSTC1NG-RP-191_B01_17MAR2007_013	0	0	0	0	0	0	0	1	0	0	0	0	0	1	At1g03890	cupin family protein
	LUSME1NG-RP-111_H10_16MAR2007_066	0	0	0	0	1	0	0	0	0	0	0	0	0	1	At1g03890	cupin family protein
	LUSME2AD-T3-004_A14_6AUG2009_063	0	0	0	0	1	0	0	0	0	0	0	0	0	1	At1g03890	cupin family protein
	LUSME2AD-T3-007_K22_07AUG2009_085	0	0	0	0	1	0	0	0	0	0	0	0	0	1	At1g03890	cupin family protein
	LUSME2AD-T3-018_H06_6AUG2009_025	0	0	0	0	1	0	0	0	0	0	0	0	0	1	At1g03890	cupin family protein
	LUSME2AD-T3-020_N06_6AUG2009_019	0	0	0	0	1	0	0	0	0	0	0	0	0	1	At1g03890	cupin family protein
	LUSME2AD-T3-023_G24_6AUG2009_090	0	0	0	0	1	0	0	0	0	0	0	0	0	1	At1g03890	cupin family protein
	03-LUSCE1NG-RP-077_F04_30OCT2006_022	0	0	0	1	0	0	0	0	0	0	0	0	0	1	At1g03890	cupin family protein
	03-LUSCE1NG-RP-168_A06_04MAR2007_048	0	0	0	1	0	0	0	0	0	0	0	0	0	1	At1g03890	cupin family protein
	03-LUSCE1NG-RP-236_G11_11APR2007_083	0	0	0	1	0	0	0	0	0	0	0	0	0	1	At1g03890	cupin family protein
	Contig5652	0	0	0	0	0	1	0	0	0	0	0	2	0	3	At1g07750	cupin family protein
	LUSES3AD-T3-012_C03_10AUG2009_014	0	0	0	0	0	0	0	0	1	0	0	0	0	1	At1g07750	cupin family protein
	Contig2191	0	0	0	10	6	0	0	2	0	0	0	0	0	18	At2g18540	cupin family protein
	Contig13243	0	0	0	2	1	0	0	0	0	0	0	0	0	3	At2g18540	cupin family protein
	Contig2141	0	0	0	15	6	0	0	0	0	0	0	0	0	21	At2g28490	cupin family protein
	Contig3170	0	0	2	4	3	0	0	5	0	0	0	0	0	14	At2g28490	cupin family protein
	Contig13730	0	0	0	0	1	0	0	1	0	0	0	0	0	2	At2g28490	cupin family protein
	LUSTE1AD-RP-265_E17_15MAY2008_075	0	0	1	0	0	0	0	0	0	0	0	0	0	1	At2g28490	cupin family protein
	Contig4708	0	0	0	1	3	0	0	0	0	0	0	0	0	4	At2g28680	cupin family protein
	LUSME1NG_Contig1597	0	0	0	0	3	0	0	0	0	0	0	0	0	3	At2g28680	cupin family protein
	03-LUSEN1NG-RP-106_B08_22MAR2007_062	0	0	0	0	0	1	0	0	0	0	0	0	0	1	At2g28680	cupin family protein
	LUSME1NG-RP-215_A11_28NOV2007_095	0	0	0	0	1	0	0	0	0	0	0	0	0	1	At2g28680	cupin family protein
	LUSCE1NG_RP_088_G11_09NOV2006_083	0	0	0	1	0	0	0	0	0	0	0	0	0	1	At4g36700	cupin family protein
Conlinin
	Contig2265	0	0	0	13	3	0	0	2	0	0	0	0	0	18	At4g27140	2S seed storage protein 1 / 2S albumin storage protein / NWMU1-2S albumin 1
	Contig10796	0	0	0	1	1	0	0	1	0	0	0	0	0	3	At4g27140	2S seed storage protein 1 / 2S albumin storage protein / NWMU1-2S albumin 1
	Contig2053	0	0	0	18	0	0	0	1	0	0	0	0	0	19		Conlinin
	Contig2102	0	0	0	269	59	1	3	30	0	0	0	0	0	362		Conlinin
	Contig2260	0	0	0	116	0	1	0	5	0	0	0	0	0	122		Conlinin
	Contig3129	0	0	0	6	11	0	0	0	0	0	0	0	0	17		Conlinin
	Contig4893	0	0	2	198	145	0	1	28	0	0	0	0	0	374		Conlinin
	Contig9255	0	0	0	5	1	0	0	0	0	0	0	0	0	6		Conlinin
	LUSCE1NG_Contig357	0	0	0	2	0	0	0	0	0	0	0	0	0	2		Conlinin
	LUSME1AD_Contig184	0	0	0	0	6	0	0	0	0	0	0	0	0	6		Conlinin
	LUSME1NG_Contig861	0	0	0	0	2	0	0	0	0	0	0	0	0	2		Conlinin
	03-LUSCE1NG-RP-025_H12_23OCT2006_082	0	0	0	1	0	0	0	0	0	0	0	0	0	1		Conlinin
	03-LUSCE1NG-RP-049_E05_24OCT2006_039	0	0	0	1	0	0	0	0	0	0	0	0	0	1		Conlinin
	LUSBE1NG_RP_088_G07_09NOV2006_051	0	0	0	1	0	0	0	0	0	0	0	0	0	1		Conlinin
	LUSME2AD-T3-019_P08_08AUG2009_018	0	0	0	0	1	0	0	0	0	0	0	0	0	1		Conlinin
	LUSME1AD-T3-013_A18_28JULY2009_079	0	0	0	0	1	0	0	0	0	0	0	0	0	1		Conlinin
	LUSME2AD-T3-024_L10_09AUG2009_037	0	0	0	0	1	0	0	0	0	0	0	0	0	1		Conlinin
	LUSME2AD-T3-018_F06_6AUG2009_027	0	0	0	0	1	0	0	0	0	0	0	0	0	1		Conlinin
	LUSME2AD-T3-018_F06_6AUG2009_027	0	0	0	0	1	0	0	0	0	0	0	0	0	1		Conlinin
	LUSME1NG-RP-132_F12_15MAR2007_086	0	0	0	0	1	0	0	0	0	0	0	0	0	1		Conlinin
	LUSME1NG-RP-132_F12_15MAR2007_086	0	0	0	0	1	0	0	0	0	0	0	0	0	1		Conlinin
Cruciferin
	LUSME1AD_Contig312	0	0	0	0	3	0	0	0	0	0	0	0	0	3	At1g03880	CRU2 (CRUCIFERIN 2); nutrient reservoir
	LUSME1AD-T3-011_F15_27JULY2009_060	0	0	0	0	1	0	0	0	0	0	0	0	0	1	At1g03880	CRU2 (CRUCIFERIN 2); nutrient reservoir
	LUSME1AD-T3-012_F04_27JULY2009_012	0	0	0	0	1	0	0	0	0	0	0	0	0	1	At1g03880	CRU2 (CRUCIFERIN 2); nutrient reservoir
	LUSME2AD-T3-018_L23_6AUG2009_086	0	0	0	0	1	0	0	0	0	0	0	0	0	1	At1g03880	CRU2 (CRUCIFERIN 2); nutrient reservoir
	03-LUSCE1NG-RP-014_A02_27SEPT2006_016	0	0	0	1	0	0	0	0	0	0	0	0	0	1	At1g03880	CRU2 (CRUCIFERIN 2); nutrient reservoir
	03-LUSCE1NG-RP-107_A04_21FEB2007_032	0	0	0	1	0	0	0	0	0	0	0	0	0	1	At1g03880	CRU2 (CRUCIFERIN 2); nutrient reservoir
	03-LUSCE1NG-RP-150_H03_02MAR2007_017	0	0	0	1	0	0	0	0	0	0	0	0	0	1	At1g03880	CRU2 (CRUCIFERIN 2); nutrient reservoir
	03-LUSCE1NG-RP-185_D01_30MAR2007_009	0	0	0	1	0	0	0	0	0	0	0	0	0	1	At1g03880	CRU2 (CRUCIFERIN 2); nutrient reservoir
	Contig8362	2	0	0	0	0	0	0	1	0	2	0	1	0	6	At1g09340	CRB (CHLOROPLAST RNA BINDING); binding / catalytic/ coenzyme binding
	LUSME2AD-T3-010_H19_07AUG2009_074	0	0	0	0	1	0	0	0	0	0	0	0	0	1	At4g28520	CRU3 (CRUCIFERIN 3); nutrient reservoir
	03-LUSCE1NG-RP-003_C07_27SEPT2006_059	0	0	0	1	0	0	0	0	0	0	0	0	0	1	At4g28520	CRU3 (CRUCIFERIN 3); nutrient reservoir
	03-LUSCE1NG-RP-021_D05_20OCT2006_041	0	0	0	1	0	0	0	0	0	0	0	0	0	1	At4g28520	CRU3 (CRUCIFERIN 3); nutrient reservoir
	LUSCE1NG_RP_038_H09_310CT2006_065	0	0	0	1	0	0	0	0	0	0	0	0	0	1	At4g28520	CRU3 (CRUCIFERIN 3); nutrient reservoir
	LUSCE1NG_RP_044_F11_31OCT2006_085	0	0	0	1	0	0	0	0	0	0	0	0	0	1	At4g28520	CRU3 (CRUCIFERIN 3); nutrient reservoir
	Contig1966	0	0	0	331	133	0	9	16	0	0	0	0	0	489	At5g44120	CRA1 (CRUCIFERINA); nutrient reservoir
	Contig3177	0	1	0	33	252	0	0	17	0	0	0	0	0	303	At5g44120	CRA1 (CRUCIFERINA); nutrient reservoir
	Contig4992	1	1	0	189	97	0	3	4	0	0	0	0	0	295	At5g44120	CRA1 (CRUCIFERINA); nutrient reservoir
	Contig5094	1	1	0	11	199	0	0	8	1	0	0	0	0	221	At5g44120	CRA1 (CRUCIFERINA); nutrient reservoir
	Contig2134	0	0	3	157	34	0	2	0	0	0	0	0	0	196	At5g44120	CRA1 (CRUCIFERINA); nutrient reservoir
	Contig2010	0	0	0	125	45	0	0	5	0	0	0	0	0	175	At5g44120	CRA1 (CRUCIFERINA); nutrient reservoir
	LUSME1AD_Contig207	0	0	0	0	155	0	0	0	0	0	0	0	0	155	At5g44120	CRA1 (CRUCIFERINA); nutrient reservoir
	Contig4715	0	0	0	0	48	0	1	2	0	0	0	0	0	51	At5g44120	CRA1 (CRUCIFERINA); nutrient reservoir
	LUSCE1NG_Contig1399	0	0	0	43	0	0	0	0	0	0	0	0	0	43	At5g44120	CRA1 (CRUCIFERINA); nutrient reservoir
	LUSME1AD_Contig20	0	0	0	0	22	0	0	0	0	0	0	0	0	22	At5g44120	CRA1 (CRUCIFERINA); nutrient reservoir
	Contig3147	0	0	0	0	18	0	0	0	0	0	0	0	0	18	At5g44120	CRA1 (CRUCIFERINA); nutrient reservoir
	Contig1988	0	0	0	16	1	0	0	0	0	0	0	0	0	17	At5g44120	CRA1 (CRUCIFERINA); nutrient reservoir
	LUSME1NG_Contig1290	0	0	0	0	15	0	0	0	0	0	0	0	0	15	At5g44120	CRA1 (CRUCIFERINA); nutrient reservoir
	Contig10831	0	0	0	0	7	0	0	1	0	0	0	0	0	8	At5g44120	CRA1 (CRUCIFERINA); nutrient reservoir
	Contig10811	0	0	0	0	2	0	0	1	0	0	0	0	0	3	At5g44120	CRA1 (CRUCIFERINA); nutrient reservoir
	LUSME1AD_Contig294	0	0	0	0	3	0	0	0	0	0	0	0	0	3	At5g44120	CRA1 (CRUCIFERINA); nutrient reservoir
	LUSCE1NG_Contig1109	0	0	0	3	0	0	0	0	0	0	0	0	0	3	At5g44120	CRA1 (CRUCIFERINA); nutrient reservoir
	Contig14204	0	0	0	0	1	0	0	1	0	0	0	0	0	2	At5g44120	CRA1 (CRUCIFERINA); nutrient reservoir
	Contig10834	0	0	0	1	1	0	0	0	0	0	0	0	0	2	At5g44120	CRA1 (CRUCIFERINA); nutrient reservoir
	Contig9687	0	0	0	1	1	0	0	0	0	0	0	0	0	2	At5g44120	CRA1 (CRUCIFERINA); nutrient reservoir
	LUSTC1NG-RP-055_H06_27FEB2007_034	0	0	0	0	0	0	0	1	0	0	0	0	0	1	At5g44120	CRA1 (CRUCIFERINA); nutrient reservoir
	LUSME1AD-T3-001_O09_27JULY2009_033	0	0	0	0	1	0	0	0	0	0	0	0	0	1	At5g44120	CRA1 (CRUCIFERINA); nutrient reservoir
	LUSME1AD-T3-004_C23_27JULY2009_094	0	0	0	0	1	0	0	0	0	0	0	0	0	1	At5g44120	CRA1 (CRUCIFERINA); nutrient reservoir
	LUSME1AD-T3-007_K09_28JULY2009_037	0	0	0	0	1	0	0	0	0	0	0	0	0	1	At5g44120	CRA1 (CRUCIFERINA); nutrient reservoir
	LUSME1AD-T3-008_N07_27JULY2009_020	0	0	0	0	1	0	0	0	0	0	0	0	0	1	At5g44120	CRA1 (CRUCIFERINA); nutrient reservoir
	LUSME1AD-T3-009_J21_27JULY2009_087	0	0	0	0	1	0	0	0	0	0	0	0	0	1	At5g44120	CRA1 (CRUCIFERINA); nutrient reservoir
	LUSME1AD-T3-009_N05_27JULY2009_019	0	0	0	0	1	0	0	0	0	0	0	0	0	1	At5g44120	CRA1 (CRUCIFERINA); nutrient reservoir
	LUSME1AD-T3-009_N20_27JULY2009_068	0	0	0	0	1	0	0	0	0	0	0	0	0	1	At5g44120	CRA1 (CRUCIFERINA); nutrient reservoir
	LUSME1AD-T3-013_A18_28JULY2009_079	0	0	0	0	1	0	0	0	0	0	0	0	0	1	At5g44120	CRA1 (CRUCIFERINA); nutrient reservoir
	LUSME1NG-RP-043_H10_21FEB2007_066	0	0	0	0	1	0	0	0	0	0	0	0	0	1	At5g44120	CRA1 (CRUCIFERINA); nutrient reservoir
	LUSME1NG-RP-191_E09_14APR2007_071	0	0	0	0	1	0	0	0	0	0	0	0	0	1	At5g44120	CRA1 (CRUCIFERINA); nutrient reservoir
	LUSME2AD-T3-023_E20_6AUG2009_076	0	0	0	0	1	0	0	0	0	0	0	0	0	1	At5g44120	CRA1 (CRUCIFERINA); nutrient reservoir
	LUSME2AD-T3-027_J09_09AUG2009_039	0	0	0	0	1	0	0	0	0	0	0	0	0	1	At5g44120	CRA1 (CRUCIFERINA); nutrient reservoir
	LUSME2AD-T3-029_L10_09AUG2009_037	0	0	0	0	1	0	0	0	0	0	0	0	0	1	At5g44120	CRA1 (CRUCIFERINA); nutrient reservoir
	LUSME2AD-T3-029_L12_09AUG2009_038	0	0	0	0	1	0	0	0	0	0	0	0	0	1	At5g44120	CRA1 (CRUCIFERINA); nutrient reservoir
	LUSME2AD-T3-030_E06_09AUG2009_027	0	0	0	0	1	0	0	0	0	0	0	0	0	1	At5g44120	CRA1 (CRUCIFERINA); nutrient reservoir
	LUSME2AD-T3-031_P02_09AUG2009_001	0	0	0	0	1	0	0	0	0	0	0	0	0	1	At5g44120	CRA1 (CRUCIFERINA); nutrient reservoir
	03-LUSCE1NG-RP-076_C12_30OCT2006_092	0	0	0	1	0	0	0	0	0	0	0	0	0	1	At5g44120	CRA1 (CRUCIFERINA); nutrient reservoir
	03-LUSCE1NG-RP-085_E04_01NOV2006_024	0	0	0	1	0	0	0	0	0	0	0	0	0	1	At5g44120	CRA1 (CRUCIFERINA); nutrient reservoir
	03-LUSCE1NG-RP-125_B02_02MAR2007_014	0	0	0	1	0	0	0	0	0	0	0	0	0	1	At5g44120	CRA1 (CRUCIFERINA); nutrient reservoir
	03-LUSCE1NG-RP-233_B06_09APR2007_046	0	0	0	1	0	0	0	0	0	0	0	0	0	1	At5g44120	CRA1 (CRUCIFERINA); nutrient reservoir
	03-LUSCE1NG-RP-238_B01_11APR2007_013	0	0	0	1	0	0	0	0	0	0	0	0	0	1	At5g44120	CRA1 (CRUCIFERINA); nutrient reservoir
	LUSCE1NG_RP_086_E04_09NOV2006_024	0	0	0	1	0	0	0	0	0	0	0	0	0	1	At5g44120	CRA1 (CRUCIFERINA); nutrient reservoir
	LUSCE1NG_RP_088_B08_09NOV2006_062	0	0	0	1	0	0	0	0	0	0	0	0	0	1	At5g44120	CRA1 (CRUCIFERINA); nutrient reservoir

## Sheet: Sheet2
	GE	HE	TE	CE	ME	EN	GC	TC	ES	LE	ST	PS	FL
Fatty acid synthesis	25	29	127	244	1543	40	13	26	5	26	16	19	14
Oleosin	13	27	184	165	894	27	1	178	1	0	0	0	0
Storage proteins	6	3	13	2357	1616	4	25	161	2	2	0	3	0
Lignans	0	3	1	1	1	0	37	57	0	0	6	0	2
Flavonoids	3	11	11	2	10	31	60	53	0	2	0	3	2
Mucilage	15	44	17	2	14	14	750	509	43	11	38	22	3
	GE	HE	TE	CE	ME	EN	GC	TC	ES	LE	ST	PS	FL
Lignans	0	3	1	1	1	0	37	57	0	0	6	0	2
Flavonoids	3	11	11	2	10	31	60	53	0	2	0	3	2
Mucilage	19	45	23	6	14	18	770	543	43	11	38	24	3
	GE	HE	TE	CE	ME	EN	GC	TC	ES	LE	ST	PS	FL
Fatty acid synthesis	25	29	127	244	1543	40	13	26	5	26	16	19	14
Oleosin	13	27	184	165	894	27	1	178	1	0	0	0	0
Storage proteins	6	3	13	2357	1616	4	25	161	2	2	0	3	0
