# Supplementary material for: Gene expression analysis of flax seed development
Source: BMC Plant Biol. 2011 Apr 29;11:74. doi: 10.1186/1471-2229-11-74 (PMC3107784; doi:10.1186/1471-2229-11-74)
Supplement: Additional File 4 — Number of ESTs associated with flax lignan, flavonoid and mucilage pathways distributed across 13 libraries [file 1471-2229-11-74-S4.XLS]

## Sheet: Sheet1
Additional File 4: ESTs associated with flax lignan, flavonoid and mucilage pathways. The unigenes were selected based on Arabidopsis gene annotations.
Biochemical pathways		Tissue Library (# ESTs)														Arabidopsis gene ID	Annotation
	Flax Unigene ID	GE	HE	TE	CE	ME	EN	GC	TC	ES	LE	ST	PS	FL	Total ESTs
Lignan
Dirigent protein - aids in coupling of two molecules of coniferyl alcohol to form pinoresinol	Contig3242	0	0	1	0	0	0	16	4	0	0	0	0	0	21	At1g58170	disease resistance-responsive protein-related / dirigent protein-related
	Contig10798	0	0	0	1	1	0	3	5	0	0	0	0	0	10	At1g58170	disease resistance-responsive protein-related / dirigent protein-related
	Contig3507	0	0	0	0	0	0	2	1	0	0	0	0	0	3	At1g58170	disease resistance-responsive protein-related / dirigent protein-related
	LUSGC1NG-RP-001_G06_18DEC2006_036	0	0	0	0	0	0	1	0	0	0	0	0	0	1	At1g58170	disease resistance-responsive protein-related / dirigent protein-related
	LUSGC1NG-RP-121_E12_29JAN2007_088	0	0	0	0	0	0	1	0	0	0	0	0	0	1	At1g58170	disease resistance-responsive protein-related / dirigent protein-related
Pinoresinol lariciresinolreductase - reduction of pinoresinol to lariciresinol and secoisolariciresinol	Contig5168	0	2	0	0	0	0	6	31	0	0	0	0	2	41	At1g32100	PRR1 (PINORESINOL REDUCTASE 1); pinoresinol reductase
	Contig2459	0	1	0	0	0	0	0	6	0	0	6	0	0	13	At1g32100	PRR1 (PINORESINOL REDUCTASE 1); pinoresinol reductase
	LUSTC1NG_Contig2481	0	0	0	0	0	0	0	6	0	0	0	0	0	6	At1g32100	PRR1 (PINORESINOL REDUCTASE 1); pinoresinol reductase
	Contig3754	0	0	0	0	0	0	2	4	0	0	0	0	0	6	At1g32100	PRR1 (PINORESINOL REDUCTASE 1); pinoresinol reductase
	LUSGC1NG_Contig216	0	0	0	0	0	0	5	0	0	0	0	0	0	5	At1g32100	PRR1 (PINORESINOL REDUCTASE 1); pinoresinol reductase
	LUSGC1NG-RP-175_B09_31JAN2007_077	0	0	0	0	0	0	1	0	0	0	0	0	0	1	At1g32100	PRR1 (PINORESINOL REDUCTASE 1); pinoresinol reductase
Flavonoids
Chalcone synthesis	Contig5505	0	0	0	0	0	5	0	11	0	0	0	0	0	16	At5g13930	TT4 (TRANSPARENT TESTA 4); naringenin-chalcone synthase
	LUSLE3AD-T3-038_B10_30SEP2009_047	0	0	0	0	0	0	0	0	0	1	0	0	0	1	At5g13930	TT4 (TRANSPARENT TESTA 4); naringenin-chalcone synthase
flavonone synthesis	Contig4532	1	7	7	0	0	0	0	0	0	0	0	0	0	15	At1g53520	chalcone-flavanone isomerase-related
	Contig13853	0	0	0	0	0	0	3	1	0	0	0	0	0	4	At3g55120	TT5 (TRANSPARENT TESTA 5); chalcone isomerase
	Contig3597	0	1	0	0	0	6	4	6	0	0	0	1	0	18	At3g55120	TT5 (TRANSPARENT TESTA 5); chalcone isomerase
	Contig13853	0	0	0	0	0	0	3	1	0	0	0	0	0	4	At3g55120	TT5 (TRANSPARENT TESTA 5); chalcone isomerase
	Contig5424	1	1	3	0	1	0	0	2	0	0	0	0	0	8	At3g63170	chalcone isomerase
	03-LUSEN1NG-RP-101_F12_22MAR2007_086	0	0	0	0	0	1	0	0	0	0	0	0	0	1	At3g63170	chalcone isomerase
	03-LUSCE1NG-RP-178_B11_30MAR2007_093	0	0	0	1	0	0	0	0	0	0	0	0	0	1	At3g63170	chalcone isomerase
	LUSGC1NG_Contig2546	0	0	0	0	0	0	2	0	0	0	0	0	0	2	At5g05270	chalcone-flavanone isomerase family protein
flavonol synthesis	LUSEN1NG_Contig274	0	0	0	0	0	6	0	0	0	0	0	0	0	6	At5g08640	FLS (FLAVONOL SYNTHASE); flavonol synthase
	Contig11590	0	0	0	0	0	0	1	3	0	0	0	0	0	4	At5g08640	FLS (FLAVONOL SYNTHASE); flavonol synthase
	Contig11397	0	0	0	0	0	0	1	2	0	0	0	0	0	3	At5g08640	FLS (FLAVONOL SYNTHASE); flavonol synthase
	Contig1685	0	0	0	0	0	3	0	0	0	0	0	0	2	5	At5g07990	TT7 (TRANSPARENT TESTA 7); flavonoid 3'-monooxygenase/ oxygen binding
	Contig8942	0	0	0	0	0	0	0	0	0	1	0	1	0	2	At5g07990	TT7 (TRANSPARENT TESTA 7); flavonoid 3'-monooxygenase/ oxygen binding
	LUSTC1NG-RP-147_F12_11MAR2007_086	0	0	0	0	0	0	0	1	0	0	0	0	0	1	At5g07990	TT7 (TRANSPARENT TESTA 7); flavonoid 3'-monooxygenase/ oxygen binding
Anthocyanidin synthesis	LUSTC1NG-RP-174_C09_15MAR2007_075	0	0	0	0	0	0	0	1	0	0	0	0	0	1	At4g27250	dihydroflavonol 4-reductase family / dihydrokaempferol 4-reductase family
	LUSTE1AD-RP-276_M18_21MAY2008_067	0	0	1	0	0	0	0	0	0	0	0	0	0	1	At4g27250	dihydroflavonol 4-reductase family / dihydrokaempferol 4-reductase family
	Contig6191	0	2	0	0	0	0	34	0	0	0	0	0	0	36	At4g35420	dihydroflavonol 4-reductase family / dihydrokaempferol 4-reductase family
	Contig1551	0	0	0	0	4	3	8	19	0	0	0	0	0	34	At5g42800	DIHYDROFLAVONOL 4-REDUCTASE|DIHYDROKAEMPFEROL 4-REDUCTASE|M318|MJB21.18|MJB21_18|TT3
	Contig5666	0	0	0	0	0	5	0	0	0	0	0	1	0	6	At5g42800	DIHYDROFLAVONOL 4-REDUCTASE|DIHYDROKAEMPFEROL 4-REDUCTASE|M318|MJB21.18|MJB21_18|TT3
	Contig11245	0	0	0	0	2	0	1	1	0	0	0	0	0	4	At5g42800	DIHYDROFLAVONOL 4-REDUCTASE|DIHYDROKAEMPFEROL 4-REDUCTASE|M318|MJB21.18|MJB21_18|TT3
	LUSGC1NG-RP-234_G06_02APR2007_036	0	0	0	0	0	0	1	0	0	0	0	0	0	1	At5g42800	DIHYDROFLAVONOL 4-REDUCTASE|DIHYDROKAEMPFEROL 4-REDUCTASE|M318|MJB21.18|MJB21_18|TT3
cis-falvan-3-ol (epicatechin) synthesis	Contig9234	1	0	0	1	3	0	1	0	0	0	0	0	0	6	At1g61720	BANYULS|T13M11.8|T13M11_8; anthocyanidin reductase
	Contig13674	0	0	0	0	0	1	0	1	0	0	0	0	0	2	At1g61720	BANYULS|T13M11.8|T13M11_8
	LUSTC1NG-RP-021_E02_26FEB2007_008	0	0	0	0	0	0	0	1	0	0	0	0	0	1	At1g61720	BANYULS|T13M11.8|T13M11_8
	LUSTC1NG-RP-231_E04_14MAY2007_024	0	0	0	0	0	0	0	1	0	0	0	0	0	1	At1g61720	BANYULS|T13M11.8|T13M11_8
Mucilage
Mucilage synthesis - Rhamnose synthase
	Contig11063	0	0	1	0	0	1	1	1	0	0	0	0	0	4	At1g78570	ARABIDOPSIS THALIANA RHAMNOSE BIOSYNTHESIS 1|ATRHM1|REPRESSOR OF LRX1 1|RHAMNOSE BIOSYNTHESIS 1|ROL1|T30F21.10|T30F21_10
	Contig12642	0	0	1	0	0	1	2	1	0	0	0	0	0	5	At1g78570	ARABIDOPSIS THALIANA RHAMNOSE BIOSYNTHESIS 1|ATRHM1|REPRESSOR OF LRX1 1|RHAMNOSE BIOSYNTHESIS 1|ROL1|T30F21.10|T30F21_10
	Contig14199	2	0	1	0	0	0	2	1	0	0	0	1	0	7	At1g78570	ARABIDOPSIS THALIANA RHAMNOSE BIOSYNTHESIS 1|ATRHM1|REPRESSOR OF LRX1 1|RHAMNOSE BIOSYNTHESIS 1|ROL1|T30F21.10|T30F21_10
	LUSGC1NG_Contig448	0	0	0	0	0	0	2	0	0	0	0	0	0	2	At1g78570	ARABIDOPSIS THALIANA RHAMNOSE BIOSYNTHESIS 1|ATRHM1|REPRESSOR OF LRX1 1|RHAMNOSE BIOSYNTHESIS 1|ROL1|T30F21.10|T30F21_10
	LUSTC1NG_Contig549	0	0	0	0	0	0	0	4	0	0	0	0	0	4	At1g78570	ARABIDOPSIS THALIANA RHAMNOSE BIOSYNTHESIS 1|ATRHM1|REPRESSOR OF LRX1 1|RHAMNOSE BIOSYNTHESIS 1|ROL1|T30F21.10|T30F21_10
	LUSTC1NG_Contig699	0	0	0	0	0	0	0	2	0	0	0	0	0	2	At4g00560	F6N23.17|F6N23_17
	LUSGC1NG-RP-142_B04_30JAN2007_030	0	0	0	0	0	0	1	0	0	0	0	0	0	1	At1g78570	ARABIDOPSIS THALIANA RHAMNOSE BIOSYNTHESIS 1|ATRHM1|REPRESSOR OF LRX1 1|RHAMNOSE BIOSYNTHESIS 1|ROL1|T30F21.10|T30F21_10
	LUSTC1NG-RP-019_D02_26FEB2007_010	0	0	0	0	0	0	0	1	0	0	0	0	0	1	At1g78570	ARABIDOPSIS THALIANA RHAMNOSE BIOSYNTHESIS 1|ATRHM1|REPRESSOR OF LRX1 1|RHAMNOSE BIOSYNTHESIS 1|ROL1|T30F21.10|T30F21_10
Mucilage synthesis - Galacuronosyltransferases
	Contig11560	0	0	1	1	0	0	1	0	0	0	0	0	0	3	At1g13250	GATL3 (Galacturonosyltransferase-like 3); polygalacturonate 4-alpha-galacturonosyltransferase/ transferase
	LUSGC1NG-RP-196_B06_06FEB2007_046	0	0	0	0	0	0	1	0	0	0	0	0	0	1	At1g18580	GAUT11 (Galacturonosyltransferase 11); polygalacturonate 4-alpha-galacturonosyltransferase
	LUSTC1NG_Contig1275	0	0	0	0	0	0	0	1	0	0	0	1	0	2	At1g19300	PARVUS (PARVUS); polygalacturonate 4-alpha-galacturonosyltransferase/ transferase
	Contig13643	0	0	0	0	0	0	0	4	0	0	0	0	0	4	At1g19300	PARVUS (PARVUS); polygalacturonate 4-alpha-galacturonosyltransferase/ transferase
	LUSGC1NG-RP-192_D05_01FEB2007_041	0	0	0	0	0	0	1	0	0	0	0	0	0	1	At1g24170	LGT9; polygalacturonate 4-alpha-galacturonosyltransferase/ transferase
	LUSGC1NG_Contig1277	0	0	0	0	0	0	2	0	0	0	0	0	0	2	At2g20810	GAUT10 (GALACTURONOSYLTRANSFERASE 10); polygalacturonate 4-alpha-galacturonosyltransferase/ transferase
	LUSGC1NG-RP-197_H01_06FEB2007_001	0	0	0	0	0	0	1	0	0	0	0	0	0	1	At2g30575	LGT5 (LOS GLYCOSYLTRANSFERASE 5); polygalacturonate 4-alpha-galacturonosyltransferase/ transferase
	Contig12137	0	1	1	0	0	0	1	1	0	0	0	0	0	4	At3g02350	GAUT9 (Galacturonosyltransferase 9); polygalacturonate 4-alpha-galacturonosyltransferase/ transferase
	LUSGC1NG-RP-023_D08_19JAN2007_058	0	0	0	0	0	0	1	0	0	0	0	0	0	1	At3g61130	GAUT1 (GALACTURONOSYLTRANSFERASE 1); polygalacturonate 4-alpha-galacturonosyltransferase/ transferase
	Contig5144	0	0	0	1	0	0	0	3	0	0	0	0	0	4	At4g02130	GATL6; polygalacturonate 4-alpha-galacturonosyltransferase/ transferase
	Contig5490	1	0	0	1	0	0	3	3	0	0	0	0	0	8	At5g47780	GAUT4 (Galacturonosyltransferase 4); polygalacturonate 4-alpha-galacturonosyltransferase/ transferase
	LUSTC1NG_Contig803	0	0	0	0	0	0	0	2	0	0	0	0	0	2	At5g54690	GAUT12 (GALACTURONOSYLTRANSFERASE 12); polygalacturonate 4-alpha-galacturonosyltransferase/ transferase
	Contig5192	1	0	1	1	0	2	1	10	0	0	0	0	0	16	At5g61840	GUT1; catalytic/ glucuronoxylan glucuronosyltransferase
Mucilage modification
	LUSTC1NG_Contig1578	0	0	0	0	0	0	0	46	0	0	0	0	0	46	At3g25050	XTH3; XYLOGLUCAN ENDOTRANSGLUCOSYLASE/HYDROLASE 3
	LUSTC1NG_Contig1807	0	0	0	0	0	0	0	2	0	0	0	0	0	2	At3g25050	XYLOGLUCAN ENDOTRANSGLUCOSYLASE/HYDROLASE 3
	LUSTC1NG-RP-030_F04_26FEB2007_022	0	0	0	0	0	0	0	1	0	0	0	0	0	1	At3g25050	XYLOGLUCAN ENDOTRANSGLUCOSYLASE/HYDROLASE 3
Mucilage release
	Contig3411	1	0	0	0	0	0	5	2	42	3	5	0	3	61	At1g02640	ATBXL2|BETA-XYLOSIDASE 2|T14P4.8|T14P4_8
	Contig3820	10	41	8	0	7	3	732	427	1	7	18	21	0	1275	At1g02640	ATBXL2|BETA-XYLOSIDASE 2|T14P4.8|T14P4_8
	Contig2405	2	0	0	1	0	1	2	3	0	0	15	1	0	25	At1g02640	ATBXL2|BETA-XYLOSIDASE 2|T14P4.8|T14P4_8
	Contig9407	1	0	5	1	6	2	6	3	0	1	0	0	0	25	At1g68560	ATBXL1|ALPHA-XYLOSIDASE 1|ATXYL1|F24J5.20|F24J5_20
	LUSTC1NG_Contig1146	0	0	0	0	0	0	0	23	0	0	0	0	0	23	At1g68560	ATBXL1|ALPHA-XYLOSIDASE 1|ATXYL1|F24J5.20|F24J5_20
	Contig4351	0	3	4	0	1	8	4	1	0	0	0	0	0	21	At1g68560	ATBXL1|ALPHA-XYLOSIDASE 1|ATXYL1|F24J5.20|F24J5_20
	LUSTC1NG-RP-126_F11_07MAR2007_085	0	0	0	0	0	0	0	1	0	0	0	0	0	1	At1g68560	ATBXL1|ALPHA-XYLOSIDASE 1|ATXYL1|F24J5.20|F24J5_20
	LUSGC1NG-RP-016_A12_06JAN2007_096	0	0	0	0	0	0	1	0	0	0	0	0	0	1	At1g68560	ATBXL1|ALPHA-XYLOSIDASE 1|ATXYL1|F24J5.20|F24J5_20
	LUSGE1NG-RP-058_G12_22FEB2007_084	1	0	0	0	0	0	0	0	0	0	0	0	0	1	At1g68560	ATBXL1|ALPHA-XYLOSIDASE 1|ATXYL1|F24J5.20|F24J5_20
